# Supplementary material for: Catalytic core function of yeast Pah1 phosphatidate phosphatase reveals structural insight into its membrane localization and activity control
Source: J Biol Chem. 2023 Dec 12;300(1):105560. doi: 10.1016/j.jbc.2023.105560 (PMC10797186; doi:10.1016/j.jbc.2023.105560)
Supplement: Supporting Table S1 [file mmc1.xlsx]

## Sheet: Legend
Table S1. Identification of proteins associated with purified Pah1-CC. Samples 1, 2, 3, and 4 refer to the protein bands at ~ 42, 61, 67, and 74 kDa excised from the SDS-polyacrylamide gel shown in Fig. 9 and subjected to mass spectrometry analysis for protein identification.
Run #	Sample		Protein identified
ECL04405	1		Pah1-CC
ECL04406	2		Hsp60
ECL04407	3		Ssa1
ECL04408	4		Sse2

## Sheet: ID
Model	1
Species	(Multiple Items)
Count of sequence	Column Labels
Row Labels	1	2	3	4	Grand Total
sp|P19882|HSP60_YEAST	68	795	100	2	965
Pah1-BR	915	17	18		950
sp|P10591|HSP71_YEAST	21	22	223		266
sp|P16474|BIP_YEAST	19		64	5	88
sp|Q06103|RPN7_YEAST	84				84
sp|Q12250|RPN5_YEAST	81				81
sp|P22202|HSP74_YEAST			59	1	60
sp|P11484|SSB1_YEAST	8		48		56
sp|P04397|GAL10_YEAST	2	2	51		55
sp|P17967|PDI_YEAST	1	15	38		54
sp|P25491|MAS5_YEAST	46				46
sp|P07342|ILVB_YEAST	5	4	31		40
sp|P0CS90|HSP77_YEAST		1	38		39
sp|P09435|HSP73_YEAST			34		34
sp|P38627|URA8_YEAST			31		31
sp|P60010|ACT_YEAST	29		2		31
sp|P32589|HSP7F_YEAST	2		23	5	30
sp|P16387|ODPA_YEAST	29				29
sp|P17255|VATA_YEAST			29		29
sp|P47079|TCPQ_YEAST	2	26			28
sp|P19358|METK2_YEAST	28				28
sp|P38818|CTM1_YEAST		17	10		27
sp|P47912|LCF4_YEAST			26		26
sp|P39079|TCPZ_YEAST		7	19		26
sp|P02992|EFTU_YEAST	25				25
sp|P10081|IF4A_YEAST	25				25
sp|P10592|HSP72_YEAST	1		24		25
sp|Q08968|SELO_YEAST			25		25
sp|P02829|HSP82_YEAST	4		16	4	24
sp|P28274|URA7_YEAST			23		23
sp|P38088|SYG_YEAST			22		22
sp|P32264|PROB_YEAST	22				22
sp|P20795|VPS33_YEAST			18		18
sp|P25694|CDC48_YEAST		1	16		17
sp|P38791|DHYS_YEAST	17				17
sp|P22336|RFA1_YEAST			15		15
sp|P33755|NPL4_YEAST		13	1		14
sp|P04147|PABP_YEAST			14		14
sp|P30624|LCF1_YEAST			13		13
sp|Q00711|SDHA_YEAST			13		13
sp|P15624|SYFB_YEAST			12		12
sp|Q04697|GSF2_YEAST	12				12
sp|P20049|TYR1_YEAST	11				11
sp|P00560|PGK_YEAST	11				11
sp|P32608|RTG2_YEAST		11			11
sp|P27614|CBPS_YEAST			10		10
sp|P23595|PP2A2_YEAST	10				10
sp|P53011|SEH1_YEAST	9				9
sp|P52910|ACS2_YEAST			9		9
sp|Q04228|UBX2_YEAST			9		9
sp|P32599|FIMB_YEAST			9		9
sp|P43621|COPD_YEAST	3		6		9
sp|P32590|HSP79_YEAST			1	7	8
sp|Q00055|GPD1_YEAST	8				8
sp|P38764|RPN1_YEAST			8		8
sp|Q04951|SCW10_YEAST		3	5		8
sp|P38788|SSZ1_YEAST		8			8
sp|P38862|ATG7_YEAST			8		8
sp|Q12230|LSP1_YEAST	7				7
sp|P36008|EF1G2_YEAST	7				7
sp|P07251|ATPA_YEAST	7				7
sp|P49090|ASNS2_YEAST		7			7
sp|P00925|ENO2_YEAST	7				7
sp|P53252|PIL1_YEAST	6				6
sp|P41810|COPB_YEAST			6		6
sp|P04387|GAL80_YEAST	6				6
sp|P36046|MIA40_YEAST		4	2		6
sp|P41911|GPD2_YEAST	6				6
sp|P38288|TOS1_YEAST		2	4		6
sp|P53691|PPID_YEAST	6				6
sp|P14742|GFA1_YEAST			4	2	6
sp|Q01574|ACS1_YEAST			6		6
sp|P06106|CYSD_YEAST	5				5
sp|P20107|ZRC1_YEAST	5				5
sp|P10080|SSBP1_YEAST	5				5
sp|P38875|GPI16_YEAST			5		5
sp|P48362|HGH1_YEAST	5				5
sp|P39006|PSD1_YEAST	5				5
sp|P17555|CAP_YEAST			5		5
sp|P11491|PPB_YEAST			4		4
sp|P00549|KPYK1_YEAST	4				4
sp|P53204|NMA2_YEAST	4				4
sp|P25045|LCB1_YEAST		4			4
sp|P80235|CACM_YEAST			4		4
sp|P35191|MDJ1_YEAST	4				4
sp|P27472|GYS2_YEAST			4		4
sp|P09938|RIR2_YEAST	4				4
sp|P07267|CARP_YEAST	4				4
sp|P15180|SYKC_YEAST			4		4
sp|P53729|YN8H_YEAST	4				4
sp|P10659|METK1_YEAST	4				4
sp|P06782|SNF1_YEAST			4		4
sp|P40016|RPN3_YEAST	1	1	2		4
sp|P39003|HXT6_YEAST	4				4
sp|P40054|SERA_YEAST	4				4
sp|Q05931|HSP7Q_YEAST			4		4
sp|P40087|DDI1_YEAST	4				4
sp|P40483|YIK8_YEAST			4		4
sp|P41811|COPB2_YEAST			4		4
sp|P06208|LEU1_YEAST		1	2		3
sp|Q01802|AATM_YEAST	3				3
sp|Q99220|OS9_YEAST			3		3
sp|P38986|ASPG1_YEAST	3				3
sp|P31383|2AAA_YEAST		3			3
sp|P40481|HPM1_YEAST	3				3
sp|Q05040|FAR8_YEAST		3			3
sp|P30822|XPO1_YEAST			3		3
sp|P32864|RAEP_YEAST			3		3
sp|P29952|MPI_YEAST	3				3
sp|Q02821|IMA1_YEAST		3			3
sp|P07259|PYR1_YEAST			3		3
sp|Q04410|GRH1_YEAST	3				3
sp|P06101|CDC37_YEAST			3		3
sp|Q12377|RPN6_YEAST	3				3
sp|P38720|6PGD1_YEAST	3				3
sp|P35184|SQT1_YEAST	3				3
sp|P25573|MGR1_YEAST	3				3
sp|P32368|SAC1_YEAST		3			3
sp|P46672|ARC1_YEAST	3				3
sp|P32457|CDC3_YEAST			3		3
sp|P39954|SAHH_YEAST	3				3
sp|P39925|AFG3_YEAST			3		3
sp|P32795|YME1_YEAST			3		3
sp|P33338|SLA2_YEAST			3		3
sp|P33416|HSP78_YEAST			2		2
sp|P32794|AFG2_YEAST	2				2
sp|P16370|RPB3_YEAST	2				2
sp|P13181|GAL2_YEAST	2				2
sp|P07250|IPMK_YEAST	2				2
sp|P00931|TRP_YEAST			2		2
sp|P27476|NSR1_YEAST		2			2
sp|P49704|PRP31_YEAST	2				2
sp|P07213|TOM70_YEAST			2		2
sp|P00830|ATPB_YEAST	2				2
sp|P25374|NFS1_YEAST	2				2
sp|P15303|SEC23_YEAST				2	2
sp|Q05031|DFG5_YEAST			2		2
sp|P53334|SCW4_YEAST			2		2
sp|P40959|MVP1_YEAST		2			2
sp|P54115|ALDH6_YEAST	1	1			2
sp|P38959|VPS41_YEAST	1		1		2
sp|P15705|STI1_YEAST			2		2
sp|P25454|RAD51_YEAST	1				1
sp|P34223|UBX1_YEAST	1				1
sp|Q05791|CD123_YEAST	1				1
sp|P07277|KIME_YEAST	1				1
sp|Q12427|STB3_YEAST			1		1
sp|P53980|YNB1_YEAST	1				1
sp|P46985|MNN11_YEAST	1				1
sp|P38431|IF5_YEAST	1				1
sp|P40150|SSB2_YEAST			1		1
sp|P54839|HMCS_YEAST	1				1
sp|P38323|CLPX_YEAST		1			1
sp|P41910|MAF1_YEAST	1				1
sp|P53549|PRS10_YEAST	1				1
sp|P22855|MAN1_YEAST			1		1
sp|P53063|DXO_YEAST	1				1
sp|P19145|GAP1_YEAST	1				1
sp|P15424|MS116_YEAST			1		1
sp|P23594|PP2A1_YEAST	1				1
sp|P16521|EF3A_YEAST			1		1
sp|P38707|SYNC_YEAST		1			1
sp|Q08199|SIL1_YEAST	1				1
sp|P46669|RPA43_YEAST	1				1
sp|P06169|PDC1_YEAST	1				1
sp|P15108|HSC82_YEAST			1		1
sp|P07256|QCR1_YEAST	1				1
sp|Q04080|GPI17_YEAST			1		1
sp|Q12512|ZPS1_YEAST			1		1
sp|P39107|MNN9_YEAST	1				1
sp|P38792|RRP4_YEAST	1				1
sp|P28795|PEX3_YEAST	1				1
Grand Total	1685	980	1237	28	3930

## Sheet: GPM80100010510_peptides
Spectrum	log(e)	log(I)	m+h	delta	z	zeta	retention	pre	start	sequence	end	post	modifications	protein	description	spectrum	Run #	Sample	Model	Species	phosphorylation	m/z	RT
11	-3.9	3.01	1565.76	0.3	3	1	14.63	qilk	1422	EHPVENTQLQNEK	1434	lyly		MS5857_EV85951	no protein information available	File: &quot;Y:\Maxquant and PD searches\MS5854\ECL04405.raw&quot;; SpectrumID: &quot;1222&quot;; PrecursorID: &quot;0&quot;; scans: &quot;13&quot; RTINSECONDS=1 |id=11|path=../gpm/archive/GPM80100010506.xml|source=F:\Box\MassSpec-Shared\active projects\MS5854_Geoge Carman\mgf\ECL04405.mgf|	ECL04405	1	1	EV85951	0	522.59	0.0166667
69	-2.5	2.95	1565.76	0.2	3	1	14.63	qilk	1422	EHPVENTQLQNEK	1434	lyly		MS5857_EV85951	no protein information available	File: &quot;Y:\Maxquant and PD searches\MS5854\ECL04405.raw&quot;; SpectrumID: &quot;1263&quot;; PrecursorID: &quot;0&quot;; scans: &quot;77&quot; RTINSECONDS=9 |id=69|path=../gpm/archive/GPM80100010506.xml|source=F:\Box\MassSpec-Shared\active projects\MS5854_Geoge Carman\mgf\ECL04405.mgf|	ECL04405	1	1	EV85951	0	522.59	0.15
179	-2.1	2.91	1565.76	-0.3	3	1	14.63	qilk	1422	EHPVENTQLQNEK	1434	lyly		MS5857_EV85951	no protein information available	File: &quot;Y:\Maxquant and PD searches\MS5854\ECL04405.raw&quot;; SpectrumID: &quot;1348&quot;; PrecursorID: &quot;0&quot;; scans: &quot;273&quot; RTINSECONDS=49 |id=179|path=../gpm/archive/GPM80100010506.xml|source=F:\Box\MassSpec-Shared\active projects\MS5854_Geoge Carman\mgf\ECL04405.mgf|	ECL04405	1	1	EV85951	0	522.59	0.816667
334	-3.9	2.94	1565.76	0.1	3	1	14.63	qilk	1422	EHPVENTQLQNEK	1434	lyly		MS5857_EV85951	no protein information available	File: &quot;Y:\Maxquant and PD searches\MS5854\ECL04405.raw&quot;; SpectrumID: &quot;1465&quot;; PrecursorID: &quot;0&quot;; scans: &quot;546&quot; RTINSECONDS=104 |id=334|path=../gpm/archive/GPM80100010506.xml|source=F:\Box\MassSpec-Shared\active projects\MS5854_Geoge Carman\mgf\ECL04405.mgf|	ECL04405	1	1	EV85951	0	522.59	1.73333
463	-3.8	2.98	1565.76	0.1	3	1	14.63	qilk	1422	EHPVENTQLQNEK	1434	lyly		MS5857_EV85951	no protein information available	File: &quot;Y:\Maxquant and PD searches\MS5854\ECL04405.raw&quot;; SpectrumID: &quot;1558&quot;; PrecursorID: &quot;0&quot;; scans: &quot;756&quot; RTINSECONDS=145 |id=463|path=../gpm/archive/GPM80100010506.xml|source=F:\Box\MassSpec-Shared\active projects\MS5854_Geoge Carman\mgf\ECL04405.mgf|	ECL04405	1	1	EV85951	0	522.59	2.41667
522	-3.1	2.94	1565.76	0.1	3	1	14.63	qilk	1422	EHPVENTQLQNEK	1434	lyly		MS5857_EV85951	no protein information available	File: &quot;Y:\Maxquant and PD searches\MS5854\ECL04405.raw&quot;; SpectrumID: &quot;1601&quot;; PrecursorID: &quot;0&quot;; scans: &quot;858&quot; RTINSECONDS=165 |id=522|path=../gpm/archive/GPM80100010506.xml|source=F:\Box\MassSpec-Shared\active projects\MS5854_Geoge Carman\mgf\ECL04405.mgf|	ECL04405	1	1	EV85951	0	522.59	2.75
541	-2.6	2.9	804.446	-0.1	2	1	10.55	dilr	932	VNTEITK	938	apls		MS5857_EV85951	no protein information available	File: &quot;Y:\Maxquant and PD searches\MS5854\ECL04405.raw&quot;; SpectrumID: &quot;1615&quot;; PrecursorID: &quot;0&quot;; scans: &quot;888&quot; RTINSECONDS=169 |id=541|path=../gpm/archive/GPM80100010506.xml|source=F:\Box\MassSpec-Shared\active projects\MS5854_Geoge Carman\mgf\ECL04405.mgf|	ECL04405	1	1	EV85951	0	402.727	2.81667
574	-4	3.02	1565.76	0.3	3	1	14.63	qilk	1422	EHPVENTQLQNEK	1434	lyly		MS5857_EV85951	no protein information available	File: &quot;Y:\Maxquant and PD searches\MS5854\ECL04405.raw&quot;; SpectrumID: &quot;1643&quot;; PrecursorID: &quot;0&quot;; scans: &quot;960&quot; RTINSECONDS=185 |id=574|path=../gpm/archive/GPM80100010506.xml|source=F:\Box\MassSpec-Shared\active projects\MS5854_Geoge Carman\mgf\ECL04405.mgf|	ECL04405	1	1	EV85951	0	522.59	3.08333
645	-3.2	2.92	1565.76	0.1	3	1	14.63	qilk	1422	EHPVENTQLQNEK	1434	lyly		MS5857_EV85951	no protein information available	File: &quot;Y:\Maxquant and PD searches\MS5854\ECL04405.raw&quot;; SpectrumID: &quot;1691&quot;; PrecursorID: &quot;0&quot;; scans: &quot;1067&quot; RTINSECONDS=206 |id=645|path=../gpm/archive/GPM80100010506.xml|source=F:\Box\MassSpec-Shared\active projects\MS5854_Geoge Carman\mgf\ECL04405.mgf|	ECL04405	1	1	EV85951	0	522.59	3.43333
697	-3.9	2.96	1565.76	0.2	3	1	14.63	qilk	1422	EHPVENTQLQNEK	1434	lyly		MS5857_EV85951	no protein information available	File: &quot;Y:\Maxquant and PD searches\MS5854\ECL04405.raw&quot;; SpectrumID: &quot;1732&quot;; PrecursorID: &quot;0&quot;; scans: &quot;1167&quot; RTINSECONDS=226 |id=697|path=../gpm/archive/GPM80100010506.xml|source=F:\Box\MassSpec-Shared\active projects\MS5854_Geoge Carman\mgf\ECL04405.mgf|	ECL04405	1	1	EV85951	0	522.59	3.76667
752	-2.2	2.96	1565.76	-0.1	3	1	14.63	qilk	1422	EHPVENTQLQNEK	1434	lyly		MS5857_EV85951	no protein information available	File: &quot;Y:\Maxquant and PD searches\MS5854\ECL04405.raw&quot;; SpectrumID: &quot;1774&quot;; PrecursorID: &quot;0&quot;; scans: &quot;1270&quot; RTINSECONDS=246 |id=752|path=../gpm/archive/GPM80100010506.xml|source=F:\Box\MassSpec-Shared\active projects\MS5854_Geoge Carman\mgf\ECL04405.mgf|	ECL04405	1	1	EV85951	0	522.59	4.1
819	-2.1	2.92	1565.76	0.3	3	1	14.63	qilk	1422	EHPVENTQLQNEK	1434	lyly		MS5857_EV85951	no protein information available	File: &quot;Y:\Maxquant and PD searches\MS5854\ECL04405.raw&quot;; SpectrumID: &quot;1820&quot;; PrecursorID: &quot;0&quot;; scans: &quot;1374&quot; RTINSECONDS=266 |id=819|path=../gpm/archive/GPM80100010506.xml|source=F:\Box\MassSpec-Shared\active projects\MS5854_Geoge Carman\mgf\ECL04405.mgf|	ECL04405	1	1	EV85951	0	522.59	4.43333
883	-2.4	2.95	1565.76	-0.1	3	1	14.63	qilk	1422	EHPVENTQLQNEK	1434	lyly		MS5857_EV85951	no protein information available	File: &quot;Y:\Maxquant and PD searches\MS5854\ECL04405.raw&quot;; SpectrumID: &quot;1865&quot;; PrecursorID: &quot;0&quot;; scans: &quot;1481&quot; RTINSECONDS=287 |id=883|path=../gpm/archive/GPM80100010506.xml|source=F:\Box\MassSpec-Shared\active projects\MS5854_Geoge Carman\mgf\ECL04405.mgf|	ECL04405	1	1	EV85951	0	522.59	4.78333
943	-3.5	2.96	1565.76	0.3	3	1	14.63	qilk	1422	EHPVENTQLQNEK	1434	lyly		MS5857_EV85951	no protein information available	File: &quot;Y:\Maxquant and PD searches\MS5854\ECL04405.raw&quot;; SpectrumID: &quot;1910&quot;; PrecursorID: &quot;0&quot;; scans: &quot;1585&quot; RTINSECONDS=307 |id=943|path=../gpm/archive/GPM80100010506.xml|source=F:\Box\MassSpec-Shared\active projects\MS5854_Geoge Carman\mgf\ECL04405.mgf|	ECL04405	1	1	EV85951	0	522.59	5.11667
1010	-3.6	2.96	1565.76	0.3	3	1	14.63	qilk	1422	EHPVENTQLQNEK	1434	lyly		MS5857_EV85951	no protein information available	File: &quot;Y:\Maxquant and PD searches\MS5854\ECL04405.raw&quot;; SpectrumID: &quot;1956&quot;; PrecursorID: &quot;0&quot;; scans: &quot;1690&quot; RTINSECONDS=327 |id=1010|path=../gpm/archive/GPM80100010506.xml|source=F:\Box\MassSpec-Shared\active projects\MS5854_Geoge Carman\mgf\ECL04405.mgf|	ECL04405	1	1	EV85951	0	522.59	5.45
1083	-4	2.97	1565.76	0.4	3	1	14.63	qilk	1422	EHPVENTQLQNEK	1434	lyly		MS5857_EV85951	no protein information available	File: &quot;Y:\Maxquant and PD searches\MS5854\ECL04405.raw&quot;; SpectrumID: &quot;2003&quot;; PrecursorID: &quot;0&quot;; scans: &quot;1796&quot; RTINSECONDS=348 |id=1083|path=../gpm/archive/GPM80100010506.xml|source=F:\Box\MassSpec-Shared\active projects\MS5854_Geoge Carman\mgf\ECL04405.mgf|	ECL04405	1	1	EV85951	0	522.59	5.8
1146	-2.4	2.95	1565.76	0.2	3	1	14.63	qilk	1422	EHPVENTQLQNEK	1434	lyly		MS5857_EV85951	no protein information available	File: &quot;Y:\Maxquant and PD searches\MS5854\ECL04405.raw&quot;; SpectrumID: &quot;2048&quot;; PrecursorID: &quot;0&quot;; scans: &quot;1900&quot; RTINSECONDS=368 |id=1146|path=../gpm/archive/GPM80100010506.xml|source=F:\Box\MassSpec-Shared\active projects\MS5854_Geoge Carman\mgf\ECL04405.mgf|	ECL04405	1	1	EV85951	0	522.59	6.13333
1207	-2.2	2.98	1565.76	0.2	3	1	14.63	qilk	1422	EHPVENTQLQNEK	1434	lyly		MS5857_EV85951	no protein information available	File: &quot;Y:\Maxquant and PD searches\MS5854\ECL04405.raw&quot;; SpectrumID: &quot;2093&quot;; PrecursorID: &quot;0&quot;; scans: &quot;2005&quot; RTINSECONDS=388 |id=1207|path=../gpm/archive/GPM80100010506.xml|source=F:\Box\MassSpec-Shared\active projects\MS5854_Geoge Carman\mgf\ECL04405.mgf|	ECL04405	1	1	EV85951	0	522.59	6.46667
1330	-2.6	2.99	1565.76	0.2	3	1	14.63	qilk	1422	EHPVENTQLQNEK	1434	lyly		MS5857_EV85951	no protein information available	File: &quot;Y:\Maxquant and PD searches\MS5854\ECL04405.raw&quot;; SpectrumID: &quot;2178&quot;; PrecursorID: &quot;0&quot;; scans: &quot;2212&quot; RTINSECONDS=429 |id=1330|path=../gpm/archive/GPM80100010506.xml|source=F:\Box\MassSpec-Shared\active projects\MS5854_Geoge Carman\mgf\ECL04405.mgf|	ECL04405	1	1	EV85951	0	522.59	7.15
1388	-2.7	3.04	1565.76	0.2	3	1	14.63	qilk	1422	EHPVENTQLQNEK	1434	lyly		MS5857_EV85951	no protein information available	File: &quot;Y:\Maxquant and PD searches\MS5854\ECL04405.raw&quot;; SpectrumID: &quot;3369&quot;; PrecursorID: &quot;0&quot;; scans: &quot;2312&quot; RTINSECONDS=449 |id=1388|path=../gpm/archive/GPM80100010506.xml|source=F:\Box\MassSpec-Shared\active projects\MS5854_Geoge Carman\mgf\ECL04405.mgf|	ECL04405	1	1	EV85951	0	522.59	7.48333
1494	-2.5	2.89	1565.76	0.3	3	1	14.63	qilk	1422	EHPVENTQLQNEK	1434	lyly		MS5857_EV85951	no protein information available	File: &quot;Y:\Maxquant and PD searches\MS5854\ECL04405.raw&quot;; SpectrumID: &quot;3440&quot;; PrecursorID: &quot;0&quot;; scans: &quot;2502&quot; RTINSECONDS=489 |id=1494|path=../gpm/archive/GPM80100010506.xml|source=F:\Box\MassSpec-Shared\active projects\MS5854_Geoge Carman\mgf\ECL04405.mgf|	ECL04405	1	1	EV85951	0	522.59	8.15
1608	-2.4	3	1565.76	-0.2	3	1	14.63	qilk	1422	EHPVENTQLQNEK	1434	lyly		MS5857_EV85951	no protein information available	File: &quot;Y:\Maxquant and PD searches\MS5854\ECL04405.raw&quot;; SpectrumID: &quot;3525&quot;; PrecursorID: &quot;0&quot;; scans: &quot;2718&quot; RTINSECONDS=530 |id=1608|path=../gpm/archive/GPM80100010506.xml|source=F:\Box\MassSpec-Shared\active projects\MS5854_Geoge Carman\mgf\ECL04405.mgf|	ECL04405	1	1	EV85951	0	522.59	8.83333
1745	-3.1	2.87	1565.76	0.1	3	1	14.63	qilk	1422	EHPVENTQLQNEK	1434	lyly		MS5857_EV85951	no protein information available	File: &quot;Y:\Maxquant and PD searches\MS5854\ECL04405.raw&quot;; SpectrumID: &quot;3623&quot;; PrecursorID: &quot;0&quot;; scans: &quot;2940&quot; RTINSECONDS=571 |id=1745|path=../gpm/archive/GPM80100010506.xml|source=F:\Box\MassSpec-Shared\active projects\MS5854_Geoge Carman\mgf\ECL04405.mgf|	ECL04405	1	1	EV85951	0	522.59	9.51667
1760	-4.5	2.88	1986.87	0.9	3	1	9.96	kkkr	2023	KVSGSETPGTSESATPESR	2041	tlvt	T2029+Phospho;	MS5857_EV85951	no protein information available	File: &quot;Y:\Maxquant and PD searches\MS5854\ECL04405.raw&quot;; SpectrumID: &quot;3634&quot;; PrecursorID: &quot;0&quot;; scans: &quot;2972&quot; RTINSECONDS=577 |id=1760|path=../gpm/archive/GPM80100010506.xml|source=F:\Box\MassSpec-Shared\active projects\MS5854_Geoge Carman\mgf\ECL04405.mgf|	ECL04405	1	1	EV85951	1	662.96	9.61667
6171	-2.3	2.43	863.41	-0.3	2	1	4.43	sylr	217	SIEQNGSK	224	lpng	N221+Deamidated;	Pah1-BR	no protein information available	File: &quot;Y:\Maxquant and PD searches\MS5854\ECL04405.raw&quot;; SpectrumID: &quot;8065&quot;; PrecursorID: &quot;0&quot;; scans: &quot;5717&quot; RTINSECONDS=843 |id=6171|path=../gpm/archive/GPM80100010506.xml|source=F:\Box\MassSpec-Shared\active projects\MS5854_Geoge Carman\mgf\ECL04405.mgf|	ECL04405	1	1	Pah1-BR	0	432.209	14.05
6268	-4.4	2.71	1092.5	0.6	2	1	4.6	sggr	602	GSGGGSSGGSIGGR	615	gsss		sp|K2C1_HUMAN|	Keratin, type II cytoskeletal 1; 67 kDa cytokeratin; Cytokeratin-1; ...	File: &quot;Y:\Maxquant and PD searches\MS5854\ECL04405.raw&quot;; SpectrumID: &quot;8141&quot;; PrecursorID: &quot;0&quot;; scans: &quot;5860&quot; RTINSECONDS=868 |id=6268|path=../gpm/archive/GPM80100010506.xml|source=F:\Box\MassSpec-Shared\active projects\MS5854_Geoge Carman\mgf\ECL04405.mgf|	ECL04405	1	1	HUMAN|	0	546.755	14.4667
6340	-3.7	2.63	753.473	-1.1	2	0.5	9.55	llvk	227	ISLHKR	232	eyle		sp|Q12250|RPN5_YEAST	26S proteasome regulatory subunit RPN5; Proteasome non-ATPase ...	File: &quot;Y:\Maxquant and PD searches\MS5854\ECL04405.raw&quot;; SpectrumID: &quot;8191&quot;; PrecursorID: &quot;0&quot;; scans: &quot;5948&quot; RTINSECONDS=883 |id=6340|path=../gpm/archive/GPM80100010506.xml|source=F:\Box\MassSpec-Shared\active projects\MS5854_Geoge Carman\mgf\ECL04405.mgf|	ECL04405	1	1	YEAST	0	377.24	14.7167
6386	-2.4	2.72	1588.68	0.9	2	1	4.4	ggsr	610	GGSSSGGGYGSGGGGSSSVK	629	gssg		sp|K22E_HUMAN|	Keratin, type II cytoskeletal 2 epidermal; Cytokeratin-2e; CK-2e; ...	File: &quot;Y:\Maxquant and PD searches\MS5854\ECL04405.raw&quot;; SpectrumID: &quot;8229&quot;; PrecursorID: &quot;0&quot;; scans: &quot;6011&quot; RTINSECONDS=891 |id=6386|path=../gpm/archive/GPM80100010506.xml|source=F:\Box\MassSpec-Shared\active projects\MS5854_Geoge Carman\mgf\ECL04405.mgf|	ECL04405	1	1	HUMAN|	0	794.846	14.85
6400	-4.4	2.88	906.453	-0.1	2	1	7.29	kktr	48	QASDLASSK	56	evla		sp|Q12250|RPN5_YEAST	26S proteasome regulatory subunit RPN5; Proteasome non-ATPase ...	File: &quot;Y:\Maxquant and PD searches\MS5854\ECL04405.raw&quot;; SpectrumID: &quot;8242&quot;; PrecursorID: &quot;0&quot;; scans: &quot;6041&quot; RTINSECONDS=897 |id=6400|path=../gpm/archive/GPM80100010506.xml|source=F:\Box\MassSpec-Shared\active projects\MS5854_Geoge Carman\mgf\ECL04405.mgf|	ECL04405	1	1	YEAST	0	453.73	14.95
6413	-2.6	2.62	1339.6	0.7	2	1	4.7	gghk	577	SSSSGSVGESSSKGP	591	ry]		sp|K1C10_HUMAN|	Keratin, type I cytoskeletal 10; Cytokeratin-10; CK-10; Keratin-10; ...	File: &quot;Y:\Maxquant and PD searches\MS5854\ECL04405.raw&quot;; SpectrumID: &quot;8254&quot;; PrecursorID: &quot;0&quot;; scans: &quot;6062&quot; RTINSECONDS=901 |id=6413|path=../gpm/archive/GPM80100010506.xml|source=F:\Box\MassSpec-Shared\active projects\MS5854_Geoge Carman\mgf\ECL04405.mgf|	ECL04405	1	1	HUMAN|	0	670.303	15.0167
6464	-2.2	2.81	1194.61	-1.6	3	0.75	10.64	dykk	273	KYEDEINKR	281	taae		sp|K22E_HUMAN|	Keratin, type II cytoskeletal 2 epidermal; Cytokeratin-2e; CK-2e; ...	File: &quot;Y:\Maxquant and PD searches\MS5854\ECL04405.raw&quot;; SpectrumID: &quot;8289&quot;; PrecursorID: &quot;0&quot;; scans: &quot;6131&quot; RTINSECONDS=913 |id=6464|path=../gpm/archive/GPM80100010506.xml|source=F:\Box\MassSpec-Shared\active projects\MS5854_Geoge Carman\mgf\ECL04405.mgf|	ECL04405	1	1	HUMAN|	0	398.876	15.2167
6483	-3	2.59	1194.61	0.7	2	0.5	10.64	dykk	273	KYEDEINKR	281	taae		sp|K22E_HUMAN|	Keratin, type II cytoskeletal 2 epidermal; Cytokeratin-2e; CK-2e; ...	File: &quot;Y:\Maxquant and PD searches\MS5854\ECL04405.raw&quot;; SpectrumID: &quot;8302&quot;; PrecursorID: &quot;0&quot;; scans: &quot;6146&quot; RTINSECONDS=915 |id=6483|path=../gpm/archive/GPM80100010506.xml|source=F:\Box\MassSpec-Shared\active projects\MS5854_Geoge Carman\mgf\ECL04405.mgf|	ECL04405	1	1	HUMAN|	0	597.81	15.25
6511	-5.5	2.69	1081.49	0.6	2	1	14.79	anek	155	STMQELNSR	163	lasy	M157+Oxidation;	sp|K1C9_HUMAN|	Keratin, type I cytoskeletal 9; Cytokeratin-9; CK-9; Keratin-9; ...	File: &quot;Y:\Maxquant and PD searches\MS5854\ECL04405.raw&quot;; SpectrumID: &quot;8321&quot;; PrecursorID: &quot;0&quot;; scans: &quot;6178&quot; RTINSECONDS=919 |id=6511|path=../gpm/archive/GPM80100010506.xml|source=F:\Box\MassSpec-Shared\active projects\MS5854_Geoge Carman\mgf\ECL04405.mgf|	ECL04405	1	1	HUMAN|	0	541.251	15.3167
6565	-2.4	2.9	1036.6	-0.6	3	0.75	19.79	dlqk	344	RVIEHNLR	351	vise		sp|Q12250|RPN5_YEAST	26S proteasome regulatory subunit RPN5; Proteasome non-ATPase ...	File: &quot;Y:\Maxquant and PD searches\MS5854\ECL04405.raw&quot;; SpectrumID: &quot;8359&quot;; PrecursorID: &quot;0&quot;; scans: &quot;6237&quot; RTINSECONDS=927 |id=6565|path=../gpm/archive/GPM80100010506.xml|source=F:\Box\MassSpec-Shared\active projects\MS5854_Geoge Carman\mgf\ECL04405.mgf|	ECL04405	1	1	YEAST	0	346.206	15.45
6569	-3.1	2.68	1185.58	-0.3	3	0.75	12.6	ttyr	323	TRDEIQHMR	331	sknd		sp|P16387|ODPA_YEAST	Pyruvate dehydrogenase E1 component subunit alpha, mitochondrial; ...	File: &quot;Y:\Maxquant and PD searches\MS5854\ECL04405.raw&quot;; SpectrumID: &quot;8363&quot;; PrecursorID: &quot;0&quot;; scans: &quot;6241&quot; RTINSECONDS=928 |id=6569|path=../gpm/archive/GPM80100010506.xml|source=F:\Box\MassSpec-Shared\active projects\MS5854_Geoge Carman\mgf\ECL04405.mgf|	ECL04405	1	1	YEAST	0	395.865	15.4667
6572	-3.4	2.91	769.366	0	2	1	18.33	[	1	MQYVGR	6	algs	M1+Oxidation;	Pah1-BR	no protein information available	File: &quot;Y:\Maxquant and PD searches\MS5854\ECL04405.raw&quot;; SpectrumID: &quot;8365&quot;; PrecursorID: &quot;0&quot;; scans: &quot;6247&quot; RTINSECONDS=928 |id=6572|path=../gpm/archive/GPM80100010506.xml|source=F:\Box\MassSpec-Shared\active projects\MS5854_Geoge Carman\mgf\ECL04405.mgf|	ECL04405	1	1	Pah1-BR	0	385.187	15.4667
6573	-8.3	2.65	1740.71	1	2	1	5.9	sggr	531	GSSSGGGYSSGSSSYGSGGR	550	qsgs		sp|K22E_HUMAN|	Keratin, type II cytoskeletal 2 epidermal; Cytokeratin-2e; CK-2e; ...	File: &quot;Y:\Maxquant and PD searches\MS5854\ECL04405.raw&quot;; SpectrumID: &quot;8366&quot;; PrecursorID: &quot;0&quot;; scans: &quot;6248&quot; RTINSECONDS=929 |id=6573|path=../gpm/archive/GPM80100010506.xml|source=F:\Box\MassSpec-Shared\active projects\MS5854_Geoge Carman\mgf\ECL04405.mgf|	ECL04405	1	1	HUMAN|	0	870.857	15.4833
6677	-4.3	2.69	1428.69	0.5	3	0.6	14.55	aylk	285	KNHEEEMKDLR	295	nvst		sp|K1C10_HUMAN|	Keratin, type I cytoskeletal 10; Cytokeratin-10; CK-10; Keratin-10; ...	File: &quot;Y:\Maxquant and PD searches\MS5854\ECL04405.raw&quot;; SpectrumID: &quot;8445&quot;; PrecursorID: &quot;0&quot;; scans: &quot;6349&quot; RTINSECONDS=939 |id=6677|path=../gpm/archive/GPM80100010506.xml|source=F:\Box\MassSpec-Shared\active projects\MS5854_Geoge Carman\mgf\ECL04405.mgf|	ECL04405	1	1	HUMAN|	0	476.902	15.65
6679	-2.4	2.97	769.366	-0.3	2	1	18.33	[	1	MQYVGR	6	algs	M1+Oxidation;	Pah1-BR	no protein information available	File: &quot;Y:\Maxquant and PD searches\MS5854\ECL04405.raw&quot;; SpectrumID: &quot;8446&quot;; PrecursorID: &quot;1&quot;; scans: &quot;6350&quot; RTINSECONDS=939 |id=6679|path=../gpm/archive/GPM80100010506.xml|source=F:\Box\MassSpec-Shared\active projects\MS5854_Geoge Carman\mgf\ECL04405.mgf|	ECL04405	1	1	Pah1-BR	0	385.187	15.65
6694	-4.4	2.9	1106.53	0.4	2	1	15.79	gnek	148	VTMQNLNDR	156	lasy	M150+Oxidation;	sp|K1C10_HUMAN|	Keratin, type I cytoskeletal 10; Cytokeratin-10; CK-10; Keratin-10; ...	File: &quot;Y:\Maxquant and PD searches\MS5854\ECL04405.raw&quot;; SpectrumID: &quot;8458&quot;; PrecursorID: &quot;0&quot;; scans: &quot;6368&quot; RTINSECONDS=941 |id=6694|path=../gpm/archive/GPM80100010506.xml|source=F:\Box\MassSpec-Shared\active projects\MS5854_Geoge Carman\mgf\ECL04405.mgf|	ECL04405	1	1	HUMAN|	0	553.767	15.6833
6720	-2.1	2.78	725.43	0	2	0.667	13.07	gkdw	179	THLGVAK	185	lfse		Pah1-BR	no protein information available	File: &quot;Y:\Maxquant and PD searches\MS5854\ECL04405.raw&quot;; SpectrumID: &quot;8473&quot;; PrecursorID: &quot;0&quot;; scans: &quot;6391&quot; RTINSECONDS=944 |id=6720|path=../gpm/archive/GPM80100010506.xml|source=F:\Box\MassSpec-Shared\active projects\MS5854_Geoge Carman\mgf\ECL04405.mgf|	ECL04405	1	1	Pah1-BR	0	363.219	15.7333
6746	-8.9	2.59	961.485	0.3	2	0.667	8.5	cavk	299	APGFGDNRK	307	ntig		sp|P19882|HSP60_YEAST	Heat shock protein 60, mitochondrial; CPN60; P66; Stimulator factor I 66 kDa component; Flags: Precursor;	File: &quot;Y:\Maxquant and PD searches\MS5854\ECL04405.raw&quot;; SpectrumID: &quot;8491&quot;; PrecursorID: &quot;0&quot;; scans: &quot;6421&quot; RTINSECONDS=948 |id=6746|path=../gpm/archive/GPM80100010506.xml|source=F:\Box\MassSpec-Shared\active projects\MS5854_Geoge Carman\mgf\ECL04405.mgf|	ECL04405	1	1	YEAST	0	481.246	15.8
6779	-3.5	2.39	779.38	-0.8	2	1	8.6	vask	522	AAFGGSGGR	530	gsss		sp|K22E_HUMAN|	Keratin, type II cytoskeletal 2 epidermal; Cytokeratin-2e; CK-2e; ...	File: &quot;Y:\Maxquant and PD searches\MS5854\ECL04405.raw&quot;; SpectrumID: &quot;8510&quot;; PrecursorID: &quot;0&quot;; scans: &quot;6446&quot; RTINSECONDS=951 |id=6779|path=../gpm/archive/GPM80100010506.xml|source=F:\Box\MassSpec-Shared\active projects\MS5854_Geoge Carman\mgf\ECL04405.mgf|	ECL04405	1	1	HUMAN|	0	390.194	15.85
6801	-2.9	2.55	642.321	-0.5	2	0.667	0.72	dlkf	131	SVDHGK	136	aivt		Pah1-BR	no protein information available	File: &quot;Y:\Maxquant and PD searches\MS5854\ECL04405.raw&quot;; SpectrumID: &quot;8526&quot;; PrecursorID: &quot;0&quot;; scans: &quot;6465&quot; RTINSECONDS=953 |id=6801|path=../gpm/archive/GPM80100010506.xml|source=F:\Box\MassSpec-Shared\active projects\MS5854_Geoge Carman\mgf\ECL04405.mgf|	ECL04405	1	1	Pah1-BR	0	321.664	15.8833
6808	-2.5	2.79	789.389	0.3	1	0.333	9.61	ndlk	130	FSVDHGK	136	aivt		Pah1-BR	no protein information available	File: &quot;Y:\Maxquant and PD searches\MS5854\ECL04405.raw&quot;; SpectrumID: &quot;8531&quot;; PrecursorID: &quot;0&quot;; scans: &quot;6470&quot; RTINSECONDS=953 |id=6808|path=../gpm/archive/GPM80100010506.xml|source=F:\Box\MassSpec-Shared\active projects\MS5854_Geoge Carman\mgf\ECL04405.mgf|	ECL04405	1	1	Pah1-BR	0	789.389	15.8833
6813	-2.4	2.76	642.321	0.8	1	0.333	0.72	dlkf	131	SVDHGK	136	aivt		Pah1-BR	no protein information available	File: &quot;Y:\Maxquant and PD searches\MS5854\ECL04405.raw&quot;; SpectrumID: &quot;8535&quot;; PrecursorID: &quot;0&quot;; scans: &quot;6476&quot; RTINSECONDS=954 |id=6813|path=../gpm/archive/GPM80100010506.xml|source=F:\Box\MassSpec-Shared\active projects\MS5854_Geoge Carman\mgf\ECL04405.mgf|	ECL04405	1	1	Pah1-BR	0	642.321	15.9
6824	-5.8	2.56	1197.55	0.8	2	1	8.9	ggsk	587	GGSISGGGYGSGGGK	601	hssg		sp|K22E_HUMAN|	Keratin, type II cytoskeletal 2 epidermal; Cytokeratin-2e; CK-2e; ...	File: &quot;Y:\Maxquant and PD searches\MS5854\ECL04405.raw&quot;; SpectrumID: &quot;8545&quot;; PrecursorID: &quot;0&quot;; scans: &quot;6487&quot; RTINSECONDS=955 |id=6824|path=../gpm/archive/GPM80100010506.xml|source=F:\Box\MassSpec-Shared\active projects\MS5854_Geoge Carman\mgf\ECL04405.mgf|	ECL04405	1	1	HUMAN|	0	599.279	15.9167
6857	-2.8	2.86	1026.56	0.3	3	0.75	16.4	tvgr	391	HGDSLKEIK	399	ieis		sp|K22E_HUMAN|	Keratin, type II cytoskeletal 2 epidermal; Cytokeratin-2e; CK-2e; ...	File: &quot;Y:\Maxquant and PD searches\MS5854\ECL04405.raw&quot;; SpectrumID: &quot;8575&quot;; PrecursorID: &quot;0&quot;; scans: &quot;6519&quot; RTINSECONDS=958 |id=6857|path=../gpm/archive/GPM80100010506.xml|source=F:\Box\MassSpec-Shared\active projects\MS5854_Geoge Carman\mgf\ECL04405.mgf|	ECL04405	1	1	HUMAN|	0	342.858	15.9667
6883	-3.2	2.58	880.5	0.2	2	0.667	16.74	lqkr	345	VIEHNLR	351	vise		sp|Q12250|RPN5_YEAST	26S proteasome regulatory subunit RPN5; Proteasome non-ATPase ...	File: &quot;Y:\Maxquant and PD searches\MS5854\ECL04405.raw&quot;; SpectrumID: &quot;9643&quot;; PrecursorID: &quot;0&quot;; scans: &quot;6548&quot; RTINSECONDS=960 |id=6883|path=../gpm/archive/GPM80100010506.xml|source=F:\Box\MassSpec-Shared\active projects\MS5854_Geoge Carman\mgf\ECL04405.mgf|	ECL04405	1	1	YEAST	0	440.754	16
6887	-2.1	2.77	781.432	-0.6	2	0.667	10.55	qkrv	346	IEHNLR	351	vise		sp|Q12250|RPN5_YEAST	26S proteasome regulatory subunit RPN5; Proteasome non-ATPase ...	File: &quot;Y:\Maxquant and PD searches\MS5854\ECL04405.raw&quot;; SpectrumID: &quot;9646&quot;; PrecursorID: &quot;0&quot;; scans: &quot;6551&quot; RTINSECONDS=960 |id=6887|path=../gpm/archive/GPM80100010506.xml|source=F:\Box\MassSpec-Shared\active projects\MS5854_Geoge Carman\mgf\ECL04405.mgf|	ECL04405	1	1	YEAST	0	391.22	16
6897	-7	2.98	1308.65	0	3	0.75	10.69	edyr	267	NKYEDEINKR	276	tnae		sp|K2C1_HUMAN|	Keratin, type II cytoskeletal 1; 67 kDa cytokeratin; Cytokeratin-1; ...	File: &quot;Y:\Maxquant and PD searches\MS5854\ECL04405.raw&quot;; SpectrumID: &quot;9653&quot;; PrecursorID: &quot;0&quot;; scans: &quot;6559&quot; RTINSECONDS=961 |id=6897|path=../gpm/archive/GPM80100010506.xml|source=F:\Box\MassSpec-Shared\active projects\MS5854_Geoge Carman\mgf\ECL04405.mgf|	ECL04405	1	1	HUMAN|	0	436.89	16.0167
6927	-3.1	2.69	1308.65	766.4	2	0.5	10.69	edyr	267	NKYEDEINKR	276	tnae		sp|K2C1_HUMAN|	Keratin, type II cytoskeletal 1; 67 kDa cytokeratin; Cytokeratin-1; ...	File: &quot;Y:\Maxquant and PD searches\MS5854\ECL04405.raw&quot;; SpectrumID: &quot;9675&quot;; PrecursorID: &quot;0&quot;; scans: &quot;6583&quot; RTINSECONDS=963 |id=6927|path=../gpm/archive/GPM80100010506.xml|source=F:\Box\MassSpec-Shared\active projects\MS5854_Geoge Carman\mgf\ECL04405.mgf|	ECL04405	1	1	HUMAN|	0	654.831	16.05
6933	-5	2.66	1308.65	0.6	2	0.5	10.69	edyr	267	NKYEDEINKR	276	tnae		sp|K2C1_HUMAN|	Keratin, type II cytoskeletal 1; 67 kDa cytokeratin; Cytokeratin-1; ...	File: &quot;Y:\Maxquant and PD searches\MS5854\ECL04405.raw&quot;; SpectrumID: &quot;9680&quot;; PrecursorID: &quot;0&quot;; scans: &quot;6589&quot; RTINSECONDS=964 |id=6933|path=../gpm/archive/GPM80100010506.xml|source=F:\Box\MassSpec-Shared\active projects\MS5854_Geoge Carman\mgf\ECL04405.mgf|	ECL04405	1	1	HUMAN|	0	654.831	16.0667
6937	-5.1	2.92	1235.53	0.1	2	1	9.6	gggr	47	FSSSSGYGGGSSR	59	vcgr		sp|K1C9_HUMAN|	Keratin, type I cytoskeletal 9; Cytokeratin-9; CK-9; Keratin-9; ...	File: &quot;Y:\Maxquant and PD searches\MS5854\ECL04405.raw&quot;; SpectrumID: &quot;9682&quot;; PrecursorID: &quot;0&quot;; scans: &quot;6591&quot; RTINSECONDS=964 |id=6937|path=../gpm/archive/GPM80100010506.xml|source=F:\Box\MassSpec-Shared\active projects\MS5854_Geoge Carman\mgf\ECL04405.mgf|	ECL04405	1	1	HUMAN|	0	618.268	16.0667
6941	-3	2.47	836.4	0	1	0.5	17.15	inek	69	LSNMPMK	75	lsds	M72+Oxidation;	Pah1-BR	no protein information available	File: &quot;Y:\Maxquant and PD searches\MS5854\ECL04405.raw&quot;; SpectrumID: &quot;9685&quot;; PrecursorID: &quot;0&quot;; scans: &quot;6595&quot; RTINSECONDS=964 |id=6941|path=../gpm/archive/GPM80100010506.xml|source=F:\Box\MassSpec-Shared\active projects\MS5854_Geoge Carman\mgf\ECL04405.mgf|	ECL04405	1	1	Pah1-BR	0	836.4	16.0667
6945	-4.5	2.88	1308.65	-0.2	4	1	10.69	edyr	267	NKYEDEINKR	276	tnae		sp|K2C1_HUMAN|	Keratin, type II cytoskeletal 1; 67 kDa cytokeratin; Cytokeratin-1; ...	File: &quot;Y:\Maxquant and PD searches\MS5854\ECL04405.raw&quot;; SpectrumID: &quot;9689&quot;; PrecursorID: &quot;0&quot;; scans: &quot;6599&quot; RTINSECONDS=964 |id=6945|path=../gpm/archive/GPM80100010506.xml|source=F:\Box\MassSpec-Shared\active projects\MS5854_Geoge Carman\mgf\ECL04405.mgf|	ECL04405	1	1	HUMAN|	0	327.919	16.0667
6960	-4	2.78	947.541	0.2	2	0.667	13.56	ntrr	272	KVEELTTK	279	lrnd		sp|P10081|IF4A_YEAST	ATP-dependent RNA helicase eIF4A; EC 3.6.4.13 {ECO:0000269|PubMed:12535527, ...	File: &quot;Y:\Maxquant and PD searches\MS5854\ECL04405.raw&quot;; SpectrumID: &quot;9699&quot;; PrecursorID: &quot;0&quot;; scans: &quot;6612&quot; RTINSECONDS=966 |id=6960|path=../gpm/archive/GPM80100010506.xml|source=F:\Box\MassSpec-Shared\active projects\MS5854_Geoge Carman\mgf\ECL04405.mgf|	ECL04405	1	1	YEAST	0	474.274	16.1
6964	-2.2	2.92	661.388	0.5	1	0.5	9.55	yvgr	7	ALGSVSK	13	twss		Pah1-BR	no protein information available	File: &quot;Y:\Maxquant and PD searches\MS5854\ECL04405.raw&quot;; SpectrumID: &quot;9702&quot;; PrecursorID: &quot;0&quot;; scans: &quot;6615&quot; RTINSECONDS=966 |id=6964|path=../gpm/archive/GPM80100010506.xml|source=F:\Box\MassSpec-Shared\active projects\MS5854_Geoge Carman\mgf\ECL04405.mgf|	ECL04405	1	1	Pah1-BR	0	661.388	16.1
6978	-3	2.62	880.5	-0.2	2	0.667	16.74	lqkr	345	VIEHNLR	351	vise		sp|Q12250|RPN5_YEAST	26S proteasome regulatory subunit RPN5; Proteasome non-ATPase ...	File: &quot;Y:\Maxquant and PD searches\MS5854\ECL04405.raw&quot;; SpectrumID: &quot;9710&quot;; PrecursorID: &quot;1&quot;; scans: &quot;6623&quot; RTINSECONDS=967 |id=6978|path=../gpm/archive/GPM80100010506.xml|source=F:\Box\MassSpec-Shared\active projects\MS5854_Geoge Carman\mgf\ECL04405.mgf|	ECL04405	1	1	YEAST	0	440.754	16.1167
7023	-3.9	2.62	1201.69	-0.2	3	0.75	14.6	viqr	407	LRSEIDNVKK	416	qisn		sp|K2C1_HUMAN|	Keratin, type II cytoskeletal 1; 67 kDa cytokeratin; Cytokeratin-1; ...	File: &quot;Y:\Maxquant and PD searches\MS5854\ECL04405.raw&quot;; SpectrumID: &quot;9742&quot;; PrecursorID: &quot;0&quot;; scans: &quot;6658&quot; RTINSECONDS=970 |id=7023|path=../gpm/archive/GPM80100010506.xml|source=F:\Box\MassSpec-Shared\active projects\MS5854_Geoge Carman\mgf\ECL04405.mgf|	ECL04405	1	1	HUMAN|	0	401.235	16.1667
7052	-2.1	2.68	959.479	-0.7	2	1	10.46	lihk	284	IQNDNNLK	291	kles	N286+Deamidated;	sp|Q12250|RPN5_YEAST	26S proteasome regulatory subunit RPN5; Proteasome non-ATPase ...	File: &quot;Y:\Maxquant and PD searches\MS5854\ECL04405.raw&quot;; SpectrumID: &quot;9765&quot;; PrecursorID: &quot;0&quot;; scans: &quot;6683&quot; RTINSECONDS=972 |id=7052|path=../gpm/archive/GPM80100010506.xml|source=F:\Box\MassSpec-Shared\active projects\MS5854_Geoge Carman\mgf\ECL04405.mgf|	ECL04405	1	1	YEAST	0	480.243	16.2
7065	-15	2.65	1741.75	0.5	2	1	6.5	sgsr	556	GGSGGGGSISGGGYGSGGGSGGR	578	ygsg		sp|K22E_HUMAN|	Keratin, type II cytoskeletal 2 epidermal; Cytokeratin-2e; CK-2e; ...	File: &quot;Y:\Maxquant and PD searches\MS5854\ECL04405.raw&quot;; SpectrumID: &quot;9773&quot;; PrecursorID: &quot;0&quot;; scans: &quot;6693&quot; RTINSECONDS=973 |id=7065|path=../gpm/archive/GPM80100010506.xml|source=F:\Box\MassSpec-Shared\active projects\MS5854_Geoge Carman\mgf\ECL04405.mgf|	ECL04405	1	1	HUMAN|	0	871.378	16.2167
7068	-4.9	2.71	1300.6	0.8	3	0.75	16.78	ylkk	286	NHEEEMKDLR	295	nvst		sp|K1C10_HUMAN|	Keratin, type I cytoskeletal 10; Cytokeratin-10; CK-10; Keratin-10; ...	File: &quot;Y:\Maxquant and PD searches\MS5854\ECL04405.raw&quot;; SpectrumID: &quot;9776&quot;; PrecursorID: &quot;0&quot;; scans: &quot;6696&quot; RTINSECONDS=973 |id=7068|path=../gpm/archive/GPM80100010506.xml|source=F:\Box\MassSpec-Shared\active projects\MS5854_Geoge Carman\mgf\ECL04405.mgf|	ECL04405	1	1	HUMAN|	0	434.204	16.2167
7080	-2.2	2.67	987.558	0.2	2	0.667	16.35	irti	110	RLTNDQLK	117	clnl		Pah1-BR	no protein information available	File: &quot;Y:\Maxquant and PD searches\MS5854\ECL04405.raw&quot;; SpectrumID: &quot;9787&quot;; PrecursorID: &quot;0&quot;; scans: &quot;6708&quot; RTINSECONDS=974 |id=7080|path=../gpm/archive/GPM80100010506.xml|source=F:\Box\MassSpec-Shared\active projects\MS5854_Geoge Carman\mgf\ECL04405.mgf|	ECL04405	1	1	Pah1-BR	0	494.283	16.2333
7100	-6.6	2.79	1300.6	0.9	2	0.5	16.78	ylkk	286	NHEEEMKDLR	295	nvst		sp|K1C10_HUMAN|	Keratin, type I cytoskeletal 10; Cytokeratin-10; CK-10; Keratin-10; ...	File: &quot;Y:\Maxquant and PD searches\MS5854\ECL04405.raw&quot;; SpectrumID: &quot;9802&quot;; PrecursorID: &quot;0&quot;; scans: &quot;6725&quot; RTINSECONDS=975 |id=7100|path=../gpm/archive/GPM80100010506.xml|source=F:\Box\MassSpec-Shared\active projects\MS5854_Geoge Carman\mgf\ECL04405.mgf|	ECL04405	1	1	HUMAN|	0	650.801	16.25
7123	-2.2	2.61	2257.98	0.7	3	1	3.09	sggr	551	QSGSRGGSGGGGSISGGGYGSGGGSGGR	578	ygsg	Q551+Deamidated;	sp|K22E_HUMAN|	Keratin, type II cytoskeletal 2 epidermal; Cytokeratin-2e; CK-2e; ...	File: &quot;Y:\Maxquant and PD searches\MS5854\ECL04405.raw&quot;; SpectrumID: &quot;9819&quot;; PrecursorID: &quot;0&quot;; scans: &quot;6745&quot; RTINSECONDS=977 |id=7123|path=../gpm/archive/GPM80100010506.xml|source=F:\Box\MassSpec-Shared\active projects\MS5854_Geoge Carman\mgf\ECL04405.mgf|	ECL04405	1	1	HUMAN|	0	753.331	16.2833
7187	-2.7	2.47	1198.52	1.3	2	1	9.05	mgqk	51	DSYVGDEAQSK	61	rgil		sp|P60010|ACT_YEAST	Actin;	File: &quot;Y:\Maxquant and PD searches\MS5854\ECL04405.raw&quot;; SpectrumID: &quot;9868&quot;; PrecursorID: &quot;0&quot;; scans: &quot;6807&quot; RTINSECONDS=984 |id=7187|path=../gpm/archive/GPM80100010506.xml|source=F:\Box\MassSpec-Shared\active projects\MS5854_Geoge Carman\mgf\ECL04405.mgf|	ECL04405	1	1	YEAST	0	599.765	16.4
7214	-5.6	2.64	1300.6	771.2	3	0.75	16.78	ylkk	286	NHEEEMKDLR	295	nvst		sp|K1C10_HUMAN|	Keratin, type I cytoskeletal 10; Cytokeratin-10; CK-10; Keratin-10; ...	File: &quot;Y:\Maxquant and PD searches\MS5854\ECL04405.raw&quot;; SpectrumID: &quot;9888&quot;; PrecursorID: &quot;0&quot;; scans: &quot;6830&quot; RTINSECONDS=986 |id=7214|path=../gpm/archive/GPM80100010506.xml|source=F:\Box\MassSpec-Shared\active projects\MS5854_Geoge Carman\mgf\ECL04405.mgf|	ECL04405	1	1	HUMAN|	0	434.204	16.4333
7227	-7.9	2.97	1391.68	-0.4	3	0.75	15.85	iaqr	369	SKEEAEALYHSK	380	yeel		sp|K22E_HUMAN|	Keratin, type II cytoskeletal 2 epidermal; Cytokeratin-2e; CK-2e; ...	File: &quot;Y:\Maxquant and PD searches\MS5854\ECL04405.raw&quot;; SpectrumID: &quot;9901&quot;; PrecursorID: &quot;0&quot;; scans: &quot;6845&quot; RTINSECONDS=987 |id=7227|path=../gpm/archive/GPM80100010506.xml|source=F:\Box\MassSpec-Shared\active projects\MS5854_Geoge Carman\mgf\ECL04405.mgf|	ECL04405	1	1	HUMAN|	0	464.565	16.45
7244	-3	2.88	1391.68	1.5	2	0.5	15.85	iaqr	369	SKEEAEALYHSK	380	yeel		sp|K22E_HUMAN|	Keratin, type II cytoskeletal 2 epidermal; Cytokeratin-2e; CK-2e; ...	File: &quot;Y:\Maxquant and PD searches\MS5854\ECL04405.raw&quot;; SpectrumID: &quot;9914&quot;; PrecursorID: &quot;0&quot;; scans: &quot;6860&quot; RTINSECONDS=988 |id=7244|path=../gpm/archive/GPM80100010506.xml|source=F:\Box\MassSpec-Shared\active projects\MS5854_Geoge Carman\mgf\ECL04405.mgf|	ECL04405	1	1	HUMAN|	0	696.344	16.4667
7269	-2.6	3.04	1391.68	-0.6	4	1	15.85	iaqr	369	SKEEAEALYHSK	380	yeel		sp|K22E_HUMAN|	Keratin, type II cytoskeletal 2 epidermal; Cytokeratin-2e; CK-2e; ...	File: &quot;Y:\Maxquant and PD searches\MS5854\ECL04405.raw&quot;; SpectrumID: &quot;9934&quot;; PrecursorID: &quot;0&quot;; scans: &quot;6881&quot; RTINSECONDS=990 |id=7269|path=../gpm/archive/GPM80100010506.xml|source=F:\Box\MassSpec-Shared\active projects\MS5854_Geoge Carman\mgf\ECL04405.mgf|	ECL04405	1	1	HUMAN|	0	348.676	16.5
7280	-2.5	3.22	831.457	1.1	1	0.5	12.34	rtir	111	LTNDQLK	117	clnl		Pah1-BR	no protein information available	File: &quot;Y:\Maxquant and PD searches\MS5854\ECL04405.raw&quot;; SpectrumID: &quot;9942&quot;; PrecursorID: &quot;0&quot;; scans: &quot;6890&quot; RTINSECONDS=991 |id=7280|path=../gpm/archive/GPM80100010506.xml|source=F:\Box\MassSpec-Shared\active projects\MS5854_Geoge Carman\mgf\ECL04405.mgf|	ECL04405	1	1	Pah1-BR	0	831.457	16.5167
7355	-10.7	2.87	2383.95	0.5	2	1	5.1	ggsr	518	GGGGGGYGSGGSSYGSGGGSYGSGGGGGGGR	548	gsyg		sp|K2C1_HUMAN|	Keratin, type II cytoskeletal 1; 67 kDa cytokeratin; Cytokeratin-1; ...	File: &quot;Y:\Maxquant and PD searches\MS5854\ECL04405.raw&quot;; SpectrumID: &quot;10002&quot;; PrecursorID: &quot;0&quot;; scans: &quot;6959&quot; RTINSECONDS=997 |id=7355|path=../gpm/archive/GPM80100010506.xml|source=F:\Box\MassSpec-Shared\active projects\MS5854_Geoge Carman\mgf\ECL04405.mgf|	ECL04405	1	1	HUMAN|	0	1192.48	16.6167
7363	-8.7	2.71	2383.95	-0.1	3	1.5	5.1	ggsr	518	GGGGGGYGSGGSSYGSGGGSYGSGGGGGGGR	548	gsyg		sp|K2C1_HUMAN|	Keratin, type II cytoskeletal 1; 67 kDa cytokeratin; Cytokeratin-1; ...	File: &quot;Y:\Maxquant and PD searches\MS5854\ECL04405.raw&quot;; SpectrumID: &quot;10009&quot;; PrecursorID: &quot;0&quot;; scans: &quot;6967&quot; RTINSECONDS=998 |id=7363|path=../gpm/archive/GPM80100010506.xml|source=F:\Box\MassSpec-Shared\active projects\MS5854_Geoge Carman\mgf\ECL04405.mgf|	ECL04405	1	1	HUMAN|	0	795.322	16.6333
7370	-5.5	2.92	818.466	0.2	2	0.667	16.2	spdr	237	TMAALRR	243	evil		Pah1-BR	no protein information available	File: &quot;Y:\Maxquant and PD searches\MS5854\ECL04405.raw&quot;; SpectrumID: &quot;10016&quot;; PrecursorID: &quot;0&quot;; scans: &quot;6976&quot; RTINSECONDS=999 |id=7370|path=../gpm/archive/GPM80100010506.xml|source=F:\Box\MassSpec-Shared\active projects\MS5854_Geoge Carman\mgf\ECL04405.mgf|	ECL04405	1	1	Pah1-BR	0	409.737	16.65
7376	-3.6	2.53	1127.54	0.3	2	0.667	15.98	vtik	288	KDVDGAYMTK	297	vdlq		sp|K2C1_HUMAN|	Keratin, type II cytoskeletal 1; 67 kDa cytokeratin; Cytokeratin-1; ...	File: &quot;Y:\Maxquant and PD searches\MS5854\ECL04405.raw&quot;; SpectrumID: &quot;10021&quot;; PrecursorID: &quot;0&quot;; scans: &quot;6983&quot; RTINSECONDS=1000 |id=7376|path=../gpm/archive/GPM80100010506.xml|source=F:\Box\MassSpec-Shared\active projects\MS5854_Geoge Carman\mgf\ECL04405.mgf|	ECL04405	1	1	HUMAN|	0	564.274	16.6667
7388	-3.9	2.94	717.419	-0.3	2	0.667	12.88	pdrt	238	MAALRR	243	evil		Pah1-BR	no protein information available	File: &quot;Y:\Maxquant and PD searches\MS5854\ECL04405.raw&quot;; SpectrumID: &quot;10028&quot;; PrecursorID: &quot;0&quot;; scans: &quot;6991&quot; RTINSECONDS=1000 |id=7388|path=../gpm/archive/GPM80100010506.xml|source=F:\Box\MassSpec-Shared\active projects\MS5854_Geoge Carman\mgf\ECL04405.mgf|	ECL04405	1	1	Pah1-BR	0	359.213	16.6667
7463	-8.1	2.78	1288.67	-0.3	3	1	13.28	avir	403	VGGASEVEVGEKK	415	dryd		sp|P19882|HSP60_YEAST	Heat shock protein 60, mitochondrial; CPN60; P66; Stimulator factor I 66 kDa component; Flags: Precursor;	File: &quot;Y:\Maxquant and PD searches\MS5854\ECL04405.raw&quot;; SpectrumID: &quot;10091&quot;; PrecursorID: &quot;0&quot;; scans: &quot;7062&quot; RTINSECONDS=1006 |id=7463|path=../gpm/archive/GPM80100010506.xml|source=F:\Box\MassSpec-Shared\active projects\MS5854_Geoge Carman\mgf\ECL04405.mgf|	ECL04405	1	1	YEAST	0	430.23	16.7667
7476	-5.7	2.62	1475.73	0.7	3	1	12.6	ssyl	12	SRSGGGGGGGLGSGGSIR	29	ssys		sp|K1C9_HUMAN|	Keratin, type I cytoskeletal 9; Cytokeratin-9; CK-9; Keratin-9; ...	File: &quot;Y:\Maxquant and PD searches\MS5854\ECL04405.raw&quot;; SpectrumID: &quot;10101&quot;; PrecursorID: &quot;0&quot;; scans: &quot;7073&quot; RTINSECONDS=1007 |id=7476|path=../gpm/archive/GPM80100010506.xml|source=F:\Box\MassSpec-Shared\active projects\MS5854_Geoge Carman\mgf\ECL04405.mgf|	ECL04405	1	1	HUMAN|	0	492.582	16.7833
7483	-5.6	2.85	1288.67	0.4	2	0.667	13.28	avir	403	VGGASEVEVGEKK	415	dryd		sp|P19882|HSP60_YEAST	Heat shock protein 60, mitochondrial; CPN60; P66; Stimulator factor I 66 kDa component; Flags: Precursor;	File: &quot;Y:\Maxquant and PD searches\MS5854\ECL04405.raw&quot;; SpectrumID: &quot;10107&quot;; PrecursorID: &quot;0&quot;; scans: &quot;7079&quot; RTINSECONDS=1008 |id=7483|path=../gpm/archive/GPM80100010506.xml|source=F:\Box\MassSpec-Shared\active projects\MS5854_Geoge Carman\mgf\ECL04405.mgf|	ECL04405	1	1	YEAST	0	644.841	16.8
7492	-4.5	2.65	913.42	0.4	2	1	11.9	ennk	247	YGMGTAASR	255	ssam		sp|P16387|ODPA_YEAST	Pyruvate dehydrogenase E1 component subunit alpha, mitochondrial; ...	File: &quot;Y:\Maxquant and PD searches\MS5854\ECL04405.raw&quot;; SpectrumID: &quot;10115&quot;; PrecursorID: &quot;0&quot;; scans: &quot;7089&quot; RTINSECONDS=1009 |id=7492|path=../gpm/archive/GPM80100010506.xml|source=F:\Box\MassSpec-Shared\active projects\MS5854_Geoge Carman\mgf\ECL04405.mgf|	ECL04405	1	1	YEAST	0	457.214	16.8167
7617	-6	3.07	1392.69	-0.3	3	0.75	18.64	lelr	322	INDHDLSHSNLK	333	lads		sp|P43621|COPD_YEAST	Coatomer subunit delta; Delta-coat protein; Delta-COP;	File: &quot;Y:\Maxquant and PD searches\MS5854\ECL04405.raw&quot;; SpectrumID: &quot;10209&quot;; PrecursorID: &quot;0&quot;; scans: &quot;7192&quot; RTINSECONDS=1017 |id=7617|path=../gpm/archive/GPM80100010506.xml|source=F:\Box\MassSpec-Shared\active projects\MS5854_Geoge Carman\mgf\ECL04405.mgf|	ECL04405	1	1	YEAST	0	464.901	16.95
7624	-2.5	2.53	1133.56	0.4	2	0.667	17.86	atyr	488	KLLEGEECR	496	msgd	C495+Carbamidomethyl;	sp|K22E_HUMAN|	Keratin, type II cytoskeletal 2 epidermal; Cytokeratin-2e; CK-2e; ...	File: &quot;Y:\Maxquant and PD searches\MS5854\ECL04405.raw&quot;; SpectrumID: &quot;10214&quot;; PrecursorID: &quot;0&quot;; scans: &quot;7198&quot; RTINSECONDS=1018 |id=7624|path=../gpm/archive/GPM80100010506.xml|source=F:\Box\MassSpec-Shared\active projects\MS5854_Geoge Carman\mgf\ECL04405.mgf|	ECL04405	1	1	HUMAN|	0	567.285	16.9667
7662	-2.7	2.63	789.389	-1.8	2	0.667	9.61	ndlk	130	FSVDHGK	136	aivt		Pah1-BR	no protein information available	File: &quot;Y:\Maxquant and PD searches\MS5854\ECL04405.raw&quot;; SpectrumID: &quot;10234&quot;; PrecursorID: &quot;0&quot;; scans: &quot;7221&quot; RTINSECONDS=1020 |id=7662|path=../gpm/archive/GPM80100010506.xml|source=F:\Box\MassSpec-Shared\active projects\MS5854_Geoge Carman\mgf\ECL04405.mgf|	ECL04405	1	1	Pah1-BR	0	395.198	17
7664	-4	2.96	818.466	-0.7	2	0.667	16.2	spdr	237	TMAALRR	243	evil		Pah1-BR	no protein information available	File: &quot;Y:\Maxquant and PD searches\MS5854\ECL04405.raw&quot;; SpectrumID: &quot;10235&quot;; PrecursorID: &quot;0&quot;; scans: &quot;7223&quot; RTINSECONDS=1020 |id=7664|path=../gpm/archive/GPM80100010506.xml|source=F:\Box\MassSpec-Shared\active projects\MS5854_Geoge Carman\mgf\ECL04405.mgf|	ECL04405	1	1	Pah1-BR	0	409.737	17
7676	-5	3.01	818.466	-1.2	2	0.667	16.2	spdr	237	TMAALRR	243	evil		Pah1-BR	no protein information available	File: &quot;Y:\Maxquant and PD searches\MS5854\ECL04405.raw&quot;; SpectrumID: &quot;10243&quot;; PrecursorID: &quot;1&quot;; scans: &quot;7235&quot; RTINSECONDS=1021 |id=7676|path=../gpm/archive/GPM80100010506.xml|source=F:\Box\MassSpec-Shared\active projects\MS5854_Geoge Carman\mgf\ECL04405.mgf|	ECL04405	1	1	Pah1-BR	0	409.737	17.0167
7685	-5.5	2.83	1798.8	-0.5	4	0.8	21.53	takr	112	HYSHVDCPGHADYIK	126	nmit	C118+Carbamidomethyl;	sp|P02992|EFTU_YEAST	Elongation factor Tu, mitochondrial; tufM; Flags: Precursor;	File: &quot;Y:\Maxquant and PD searches\MS5854\ECL04405.raw&quot;; SpectrumID: &quot;10248&quot;; PrecursorID: &quot;0&quot;; scans: &quot;7241&quot; RTINSECONDS=1022 |id=7685|path=../gpm/archive/GPM80100010506.xml|source=F:\Box\MassSpec-Shared\active projects\MS5854_Geoge Carman\mgf\ECL04405.mgf|	ECL04405	1	1	YEAST	0	450.455	17.0333
7696	-7.2	3.01	1493.73	1	2	0.667	14.4	nnmr	323	SQYEQLAEQNRK	334	daea		sp|K1C10_HUMAN|	Keratin, type I cytoskeletal 10; Cytokeratin-10; CK-10; Keratin-10; ...	File: &quot;Y:\Maxquant and PD searches\MS5854\ECL04405.raw&quot;; SpectrumID: &quot;10256&quot;; PrecursorID: &quot;0&quot;; scans: &quot;7251&quot; RTINSECONDS=1023 |id=7696|path=../gpm/archive/GPM80100010506.xml|source=F:\Box\MassSpec-Shared\active projects\MS5854_Geoge Carman\mgf\ECL04405.mgf|	ECL04405	1	1	HUMAN|	0	747.371	17.05
7697	-2.4	3	747.44	0.7	1	0.333	14.63	vilk	249	KPEVFK	254	iacl		Pah1-BR	no protein information available	File: &quot;Y:\Maxquant and PD searches\MS5854\ECL04405.raw&quot;; SpectrumID: &quot;10256&quot;; PrecursorID: &quot;1&quot;; scans: &quot;7251&quot; RTINSECONDS=1023 |id=7697|path=../gpm/archive/GPM80100010506.xml|source=F:\Box\MassSpec-Shared\active projects\MS5854_Geoge Carman\mgf\ECL04405.mgf|	ECL04405	1	1	Pah1-BR	0	747.44	17.05
7701	-8.1	2.56	930.464	-0.4	2	1	11.42	limk	244	SDTPANIGR	252	ivey		sp|P32264|PROB_YEAST	Glutamate 5-kinase; GK; EC 2.7.2.11; Gamma-glutamyl kinase;	File: &quot;Y:\Maxquant and PD searches\MS5854\ECL04405.raw&quot;; SpectrumID: &quot;10260&quot;; PrecursorID: &quot;0&quot;; scans: &quot;7258&quot; RTINSECONDS=1023 |id=7701|path=../gpm/archive/GPM80100010506.xml|source=F:\Box\MassSpec-Shared\active projects\MS5854_Geoge Carman\mgf\ECL04405.mgf|	ECL04405	1	1	YEAST	0	465.736	17.05
7723	-7	2.96	1455.76	0	3	1	14.94	vidr	384	VNGIVETNRPDNK	396	naqy		sp|Q06103|RPN7_YEAST	26S proteasome regulatory subunit RPN7;	File: &quot;Y:\Maxquant and PD searches\MS5854\ECL04405.raw&quot;; SpectrumID: &quot;10272&quot;; PrecursorID: &quot;0&quot;; scans: &quot;7272&quot; RTINSECONDS=1025 |id=7723|path=../gpm/archive/GPM80100010506.xml|source=F:\Box\MassSpec-Shared\active projects\MS5854_Geoge Carman\mgf\ECL04405.mgf|	ECL04405	1	1	YEAST	0	485.924	17.0833
7749	-8.6	2.78	1455.76	1	2	0.667	14.94	vidr	384	VNGIVETNRPDNK	396	naqy		sp|Q06103|RPN7_YEAST	26S proteasome regulatory subunit RPN7;	File: &quot;Y:\Maxquant and PD searches\MS5854\ECL04405.raw&quot;; SpectrumID: &quot;10291&quot;; PrecursorID: &quot;0&quot;; scans: &quot;7292&quot; RTINSECONDS=1026 |id=7749|path=../gpm/archive/GPM80100010506.xml|source=F:\Box\MassSpec-Shared\active projects\MS5854_Geoge Carman\mgf\ECL04405.mgf|	ECL04405	1	1	YEAST	0	728.381	17.1
7751	-2.4	3	1278.64	0.4	2	0.667	12.07	mrsq	325	YEQLAEQNRK	334	daea		sp|K1C10_HUMAN|	Keratin, type I cytoskeletal 10; Cytokeratin-10; CK-10; Keratin-10; ...	File: &quot;Y:\Maxquant and PD searches\MS5854\ECL04405.raw&quot;; SpectrumID: &quot;10293&quot;; PrecursorID: &quot;0&quot;; scans: &quot;7294&quot; RTINSECONDS=1026 |id=7751|path=../gpm/archive/GPM80100010506.xml|source=F:\Box\MassSpec-Shared\active projects\MS5854_Geoge Carman\mgf\ECL04405.mgf|	ECL04405	1	1	HUMAN|	0	639.826	17.1
7775	-5.4	2.79	1340.67	-0.3	3	1	15.84	iaqk	364	SKAEAESLYQSK	375	yeel		sp|K2C1_HUMAN|	Keratin, type II cytoskeletal 1; 67 kDa cytokeratin; Cytokeratin-1; ...	File: &quot;Y:\Maxquant and PD searches\MS5854\ECL04405.raw&quot;; SpectrumID: &quot;10311&quot;; PrecursorID: &quot;0&quot;; scans: &quot;7314&quot; RTINSECONDS=1028 |id=7775|path=../gpm/archive/GPM80100010506.xml|source=F:\Box\MassSpec-Shared\active projects\MS5854_Geoge Carman\mgf\ECL04405.mgf|	ECL04405	1	1	HUMAN|	0	447.562	17.1333
7776	-2.1	2.81	836.4	-0.1	2	1	17.15	inek	69	LSNMPMK	75	lsds	M74+Oxidation;	Pah1-BR	no protein information available	File: &quot;Y:\Maxquant and PD searches\MS5854\ECL04405.raw&quot;; SpectrumID: &quot;10312&quot;; PrecursorID: &quot;0&quot;; scans: &quot;7315&quot; RTINSECONDS=1028 |id=7776|path=../gpm/archive/GPM80100010506.xml|source=F:\Box\MassSpec-Shared\active projects\MS5854_Geoge Carman\mgf\ECL04405.mgf|	ECL04405	1	1	Pah1-BR	0	418.704	17.1333
7779	-9.3	2.77	1340.67	0.1	2	0.667	15.84	iaqk	364	SKAEAESLYQSK	375	yeel		sp|K2C1_HUMAN|	Keratin, type II cytoskeletal 1; 67 kDa cytokeratin; Cytokeratin-1; ...	File: &quot;Y:\Maxquant and PD searches\MS5854\ECL04405.raw&quot;; SpectrumID: &quot;10313&quot;; PrecursorID: &quot;0&quot;; scans: &quot;7316&quot; RTINSECONDS=1028 |id=7779|path=../gpm/archive/GPM80100010506.xml|source=F:\Box\MassSpec-Shared\active projects\MS5854_Geoge Carman\mgf\ECL04405.mgf|	ECL04405	1	1	HUMAN|	0	670.838	17.1333
7785	-2.1	2.82	802.467	0.4	2	1	13.59	qlfk	244	ITQAEIK	250	glea		sp|P35184|SQT1_YEAST	Ribosome assembly protein SQT1;	File: &quot;Y:\Maxquant and PD searches\MS5854\ECL04405.raw&quot;; SpectrumID: &quot;10319&quot;; PrecursorID: &quot;0&quot;; scans: &quot;7322&quot; RTINSECONDS=1029 |id=7785|path=../gpm/archive/GPM80100010506.xml|source=F:\Box\MassSpec-Shared\active projects\MS5854_Geoge Carman\mgf\ECL04405.mgf|	ECL04405	1	1	YEAST	0	401.737	17.15
7790	-2.2	3.13	972.558	-0.2	2	0.667	13.9	alsy	297	RTVGIPSSR	305	ifti		Pah1-BR	no protein information available	File: &quot;Y:\Maxquant and PD searches\MS5854\ECL04405.raw&quot;; SpectrumID: &quot;10323&quot;; PrecursorID: &quot;0&quot;; scans: &quot;7326&quot; RTINSECONDS=1029 |id=7790|path=../gpm/archive/GPM80100010506.xml|source=F:\Box\MassSpec-Shared\active projects\MS5854_Geoge Carman\mgf\ECL04405.mgf|	ECL04405	1	1	Pah1-BR	0	486.783	17.15
7809	-4.7	2.78	1332.52	0.2	2	1	21.08	selk	257	NMQDMVEDYR	266	nkye	M258+Oxidation; M261+Oxidation;	sp|K2C1_HUMAN|	Keratin, type II cytoskeletal 1; 67 kDa cytokeratin; Cytokeratin-1; ...	File: &quot;Y:\Maxquant and PD searches\MS5854\ECL04405.raw&quot;; SpectrumID: &quot;10337&quot;; PrecursorID: &quot;0&quot;; scans: &quot;7342&quot; RTINSECONDS=1031 |id=7809|path=../gpm/archive/GPM80100010506.xml|source=F:\Box\MassSpec-Shared\active projects\MS5854_Geoge Carman\mgf\ECL04405.mgf|	ECL04405	1	1	HUMAN|	0	666.764	17.1833
7819	-3.8	2.71	1048.63	-2.1	3	0.75	17.5	hser	357	FKVNSGLKR	365	siic		sp|P40481|HPM1_YEAST	Histidine protein methyltransferase 1 {ECO:0000303|PubMed:20864530}; ...	File: &quot;Y:\Maxquant and PD searches\MS5854\ECL04405.raw&quot;; SpectrumID: &quot;10345&quot;; PrecursorID: &quot;0&quot;; scans: &quot;7350&quot; RTINSECONDS=1031 |id=7819|path=../gpm/archive/GPM80100010506.xml|source=F:\Box\MassSpec-Shared\active projects\MS5854_Geoge Carman\mgf\ECL04405.mgf|	ECL04405	1	1	YEAST	0	350.214	17.1833
7830	-4	2.6	753.371	-2	2	1	18.33	[	1	MQYVGR	6	algs		Pah1-BR	no protein information available	File: &quot;Y:\Maxquant and PD searches\MS5854\ECL04405.raw&quot;; SpectrumID: &quot;10355&quot;; PrecursorID: &quot;0&quot;; scans: &quot;7361&quot; RTINSECONDS=1032 |id=7830|path=../gpm/archive/GPM80100010506.xml|source=F:\Box\MassSpec-Shared\active projects\MS5854_Geoge Carman\mgf\ECL04405.mgf|	ECL04405	1	1	Pah1-BR	0	377.19	17.2
7883	-15	3.08	3312.31	0.2	3	1	9.8	gggr	549	GSYGSGGSSYGSGGGSYGSGGGGGGHGSYGSGSSSGGYR	587	ggsg		sp|K2C1_HUMAN|	Keratin, type II cytoskeletal 1; 67 kDa cytokeratin; Cytokeratin-1; ...	File: &quot;Y:\Maxquant and PD searches\MS5854\ECL04405.raw&quot;; SpectrumID: &quot;10392&quot;; PrecursorID: &quot;0&quot;; scans: &quot;7400&quot; RTINSECONDS=1035 |id=7883|path=../gpm/archive/GPM80100010506.xml|source=F:\Box\MassSpec-Shared\active projects\MS5854_Geoge Carman\mgf\ECL04405.mgf|	ECL04405	1	1	HUMAN|	0	1104.77	17.25
7887	-2	2.71	878.465	-0.1	2	1	20.91	hvgk	182	LLASAMEK	189	vgke	M187+Oxidation;	sp|P19882|HSP60_YEAST	Heat shock protein 60, mitochondrial; CPN60; P66; Stimulator factor I 66 kDa component; Flags: Precursor;	File: &quot;Y:\Maxquant and PD searches\MS5854\ECL04405.raw&quot;; SpectrumID: &quot;10395&quot;; PrecursorID: &quot;0&quot;; scans: &quot;7404&quot; RTINSECONDS=1036 |id=7887|path=../gpm/archive/GPM80100010506.xml|source=F:\Box\MassSpec-Shared\active projects\MS5854_Geoge Carman\mgf\ECL04405.mgf|	ECL04405	1	1	YEAST	0	439.736	17.2667
7892	-5.2	2.89	1528.65	0	3	1	15.3	etyr	309	YGGHSMSDPGTTYR	322	trde		sp|P16387|ODPA_YEAST	Pyruvate dehydrogenase E1 component subunit alpha, mitochondrial; ...	File: &quot;Y:\Maxquant and PD searches\MS5854\ECL04405.raw&quot;; SpectrumID: &quot;10398&quot;; PrecursorID: &quot;0&quot;; scans: &quot;7407&quot; RTINSECONDS=1036 |id=7892|path=../gpm/archive/GPM80100010506.xml|source=F:\Box\MassSpec-Shared\active projects\MS5854_Geoge Carman\mgf\ECL04405.mgf|	ECL04405	1	1	YEAST	0	510.221	17.2667
7906	-6.7	2.75	1437.71	0.2	3	0.75	14.8	vgek	415	KDRYDDALNATR	426	aave		sp|P19882|HSP60_YEAST	Heat shock protein 60, mitochondrial; CPN60; P66; Stimulator factor I 66 kDa component; Flags: Precursor;	File: &quot;Y:\Maxquant and PD searches\MS5854\ECL04405.raw&quot;; SpectrumID: &quot;10405&quot;; PrecursorID: &quot;0&quot;; scans: &quot;7414&quot; RTINSECONDS=1036 |id=7906|path=../gpm/archive/GPM80100010506.xml|source=F:\Box\MassSpec-Shared\active projects\MS5854_Geoge Carman\mgf\ECL04405.mgf|	ECL04405	1	1	YEAST	0	479.908	17.2667
7924	-9.8	2.98	1456.74	-0.3	3	1	14.94	vidr	384	VNGIVETNRPDNK	396	naqy	N385+Deamidated;	sp|Q06103|RPN7_YEAST	26S proteasome regulatory subunit RPN7;	File: &quot;Y:\Maxquant and PD searches\MS5854\ECL04405.raw&quot;; SpectrumID: &quot;10417&quot;; PrecursorID: &quot;0&quot;; scans: &quot;7428&quot; RTINSECONDS=1037 |id=7924|path=../gpm/archive/GPM80100010506.xml|source=F:\Box\MassSpec-Shared\active projects\MS5854_Geoge Carman\mgf\ECL04405.mgf|	ECL04405	1	1	YEAST	0	486.252	17.2833
7958	-7.6	2.97	1456.74	1	2	0.667	14.94	vidr	384	VNGIVETNRPDNK	396	naqy	N385+Deamidated;	sp|Q06103|RPN7_YEAST	26S proteasome regulatory subunit RPN7;	File: &quot;Y:\Maxquant and PD searches\MS5854\ECL04405.raw&quot;; SpectrumID: &quot;10439&quot;; PrecursorID: &quot;0&quot;; scans: &quot;7452&quot; RTINSECONDS=1039 |id=7958|path=../gpm/archive/GPM80100010506.xml|source=F:\Box\MassSpec-Shared\active projects\MS5854_Geoge Carman\mgf\ECL04405.mgf|	ECL04405	1	1	YEAST	0	728.873	17.3167
7966	-2.5	3.09	832.441	1.6	1	0.5	12.34	rtir	111	LTNDQLK	117	clnl	N113+Deamidated;	Pah1-BR	no protein information available	File: &quot;Y:\Maxquant and PD searches\MS5854\ECL04405.raw&quot;; SpectrumID: &quot;10444&quot;; PrecursorID: &quot;0&quot;; scans: &quot;7459&quot; RTINSECONDS=1040 |id=7966|path=../gpm/archive/GPM80100010506.xml|source=F:\Box\MassSpec-Shared\active projects\MS5854_Geoge Carman\mgf\ECL04405.mgf|	ECL04405	1	1	Pah1-BR	0	832.441	17.3333
7967	-4	2.74	2183.03	1.3	4	0.8	22.03	diek	515	MVAEAEKFKEEDEKESQR	532	iask		sp|P10591|HSP71_YEAST	Heat shock protein SSA1; Heat shock protein YG100;	File: &quot;Y:\Maxquant and PD searches\MS5854\ECL04405.raw&quot;; SpectrumID: &quot;10445&quot;; PrecursorID: &quot;0&quot;; scans: &quot;7460&quot; RTINSECONDS=1040 |id=7967|path=../gpm/archive/GPM80100010506.xml|source=F:\Box\MassSpec-Shared\active projects\MS5854_Geoge Carman\mgf\ECL04405.mgf|	ECL04405	1	1	YEAST	0	546.513	17.3333
7984	-3.9	3.04	1494.72	1	3	1	14.4	nnmr	323	SQYEQLAEQNRK	334	daea	Q331+Deamidated;	sp|K1C10_HUMAN|	Keratin, type I cytoskeletal 10; Cytokeratin-10; CK-10; Keratin-10; ...	File: &quot;Y:\Maxquant and PD searches\MS5854\ECL04405.raw&quot;; SpectrumID: &quot;10455&quot;; PrecursorID: &quot;0&quot;; scans: &quot;7472&quot; RTINSECONDS=1041 |id=7984|path=../gpm/archive/GPM80100010506.xml|source=F:\Box\MassSpec-Shared\active projects\MS5854_Geoge Carman\mgf\ECL04405.mgf|	ECL04405	1	1	HUMAN|	0	498.911	17.35
7995	-5.7	3.06	1456.74	0.3	2	0.667	14.94	vidr	384	VNGIVETNRPDNK	396	naqy	N385+Deamidated;	sp|Q06103|RPN7_YEAST	26S proteasome regulatory subunit RPN7;	File: &quot;Y:\Maxquant and PD searches\MS5854\ECL04405.raw&quot;; SpectrumID: &quot;10460&quot;; PrecursorID: &quot;1&quot;; scans: &quot;7477&quot; RTINSECONDS=1041 |id=7995|path=../gpm/archive/GPM80100010506.xml|source=F:\Box\MassSpec-Shared\active projects\MS5854_Geoge Carman\mgf\ECL04405.mgf|	ECL04405	1	1	YEAST	0	728.873	17.35
8005	-5.8	2.9	1615.93	-0.7	4	0.8	22.15	erar	139	VTKDLVEIKKEEGK	152	idea		sp|Q12250|RPN5_YEAST	26S proteasome regulatory subunit RPN5; Proteasome non-ATPase ...	File: &quot;Y:\Maxquant and PD searches\MS5854\ECL04405.raw&quot;; SpectrumID: &quot;10466&quot;; PrecursorID: &quot;0&quot;; scans: &quot;7484&quot; RTINSECONDS=1042 |id=8005|path=../gpm/archive/GPM80100010506.xml|source=F:\Box\MassSpec-Shared\active projects\MS5854_Geoge Carman\mgf\ECL04405.mgf|	ECL04405	1	1	YEAST	0	404.738	17.3667
8026	-4.2	2.93	818.466	0	2	0.667	16.2	spdr	237	TMAALRR	243	evil		Pah1-BR	no protein information available	File: &quot;Y:\Maxquant and PD searches\MS5854\ECL04405.raw&quot;; SpectrumID: &quot;10479&quot;; PrecursorID: &quot;0&quot;; scans: &quot;7499&quot; RTINSECONDS=1043 |id=8026|path=../gpm/archive/GPM80100010506.xml|source=F:\Box\MassSpec-Shared\active projects\MS5854_Geoge Carman\mgf\ECL04405.mgf|	ECL04405	1	1	Pah1-BR	0	409.737	17.3833
8028	-2.9	2.69	1073.59	0.7	2	0.667	15.52	viqr	407	LRSEIDNVK	415	kqis		sp|K2C1_HUMAN|	Keratin, type II cytoskeletal 1; 67 kDa cytokeratin; Cytokeratin-1; ...	File: &quot;Y:\Maxquant and PD searches\MS5854\ECL04405.raw&quot;; SpectrumID: &quot;10480&quot;; PrecursorID: &quot;0&quot;; scans: &quot;7500&quot; RTINSECONDS=1043 |id=8028|path=../gpm/archive/GPM80100010506.xml|source=F:\Box\MassSpec-Shared\active projects\MS5854_Geoge Carman\mgf\ECL04405.mgf|	ECL04405	1	1	HUMAN|	0	537.301	17.3833
8036	-5.7	3.07	1998.97	-0.2	3	1	20.66	rivr	150	LIENQQCDQENNKPLR	165	dvki	C156+Carbamidomethyl;	sp|P53691|PPID_YEAST	Peptidyl-prolyl cis-trans isomerase CPR6; PPIase CPR6; EC 5.2.1.8; ...	File: &quot;Y:\Maxquant and PD searches\MS5854\ECL04405.raw&quot;; SpectrumID: &quot;10486&quot;; PrecursorID: &quot;0&quot;; scans: &quot;7506&quot; RTINSECONDS=1044 |id=8036|path=../gpm/archive/GPM80100010506.xml|source=F:\Box\MassSpec-Shared\active projects\MS5854_Geoge Carman\mgf\ECL04405.mgf|	ECL04405	1	1	YEAST	0	666.994	17.4
8037	-3.5	3.07	1332.52	0.5	2	1	21.08	selk	257	NMQDMVEDYR	266	nkye	M258+Oxidation; M261+Oxidation;	sp|K2C1_HUMAN|	Keratin, type II cytoskeletal 1; 67 kDa cytokeratin; Cytokeratin-1; ...	File: &quot;Y:\Maxquant and PD searches\MS5854\ECL04405.raw&quot;; SpectrumID: &quot;10486&quot;; PrecursorID: &quot;1&quot;; scans: &quot;7506&quot; RTINSECONDS=1044 |id=8037|path=../gpm/archive/GPM80100010506.xml|source=F:\Box\MassSpec-Shared\active projects\MS5854_Geoge Carman\mgf\ECL04405.mgf|	ECL04405	1	1	HUMAN|	0	666.764	17.4
8054	-2.3	3.11	1625.76	0.5	3	0.75	15.35	wisk	360	QEYDESGPSIVHHK	373	cf]		sp|P60010|ACT_YEAST	Actin;	File: &quot;Y:\Maxquant and PD searches\MS5854\ECL04405.raw&quot;; SpectrumID: &quot;10499&quot;; PrecursorID: &quot;0&quot;; scans: &quot;7521&quot; RTINSECONDS=1045 |id=8054|path=../gpm/archive/GPM80100010506.xml|source=F:\Box\MassSpec-Shared\active projects\MS5854_Geoge Carman\mgf\ECL04405.mgf|	ECL04405	1	1	YEAST	0	542.59	17.4167
8144	-4	3.02	1222.59	-1.1	3	0.75	23.87	glik	309	HHIANACLMR	318	ngad	C315+Carbamidomethyl;	sp|P38791|DHYS_YEAST	Deoxyhypusine synthase {ECO:0000303|PubMed:8612813}; DHS {ECO:0000303|PubMed:8612813}; ...	File: &quot;Y:\Maxquant and PD searches\MS5854\ECL04405.raw&quot;; SpectrumID: &quot;10566&quot;; PrecursorID: &quot;0&quot;; scans: &quot;7596&quot; RTINSECONDS=1051 |id=8144|path=../gpm/archive/GPM80100010506.xml|source=F:\Box\MassSpec-Shared\active projects\MS5854_Geoge Carman\mgf\ECL04405.mgf|	ECL04405	1	1	YEAST	0	408.203	17.5167
8145	-4	2.58	994.568	0.3	2	0.667	17	viqr	412	LQGEIAHVK	420	kqck		sp|K22E_HUMAN|	Keratin, type II cytoskeletal 2 epidermal; Cytokeratin-2e; CK-2e; ...	File: &quot;Y:\Maxquant and PD searches\MS5854\ECL04405.raw&quot;; SpectrumID: &quot;10567&quot;; PrecursorID: &quot;0&quot;; scans: &quot;7597&quot; RTINSECONDS=1051 |id=8145|path=../gpm/archive/GPM80100010506.xml|source=F:\Box\MassSpec-Shared\active projects\MS5854_Geoge Carman\mgf\ECL04405.mgf|	ECL04405	1	1	HUMAN|	0	497.788	17.5167
8162	-15	3.05	3223.28	1.3	3	1	9.59	sgsr	580	GGSGGSHGGGSGFGGESGGSYGGGEEASGSGGGYGGGSGK	619	sshs]		sp|K1C9_HUMAN|	Keratin, type I cytoskeletal 9; Cytokeratin-9; CK-9; Keratin-9; ...	File: &quot;Y:\Maxquant and PD searches\MS5854\ECL04405.raw&quot;; SpectrumID: &quot;10581&quot;; PrecursorID: &quot;0&quot;; scans: &quot;7612&quot; RTINSECONDS=1052 |id=8162|path=../gpm/archive/GPM80100010506.xml|source=F:\Box\MassSpec-Shared\active projects\MS5854_Geoge Carman\mgf\ECL04405.mgf|	ECL04405	1	1	HUMAN|	0	1075.1	17.5333
8171	-4.7	2.62	1005.47	0.1	2	1	14.45	tyrk	489	LLEGEECR	496	msgd	C495+Carbamidomethyl;	sp|K22E_HUMAN|	Keratin, type II cytoskeletal 2 epidermal; Cytokeratin-2e; CK-2e; ...	File: &quot;Y:\Maxquant and PD searches\MS5854\ECL04405.raw&quot;; SpectrumID: &quot;10585&quot;; PrecursorID: &quot;0&quot;; scans: &quot;7616&quot; RTINSECONDS=1052 |id=8171|path=../gpm/archive/GPM80100010506.xml|source=F:\Box\MassSpec-Shared\active projects\MS5854_Geoge Carman\mgf\ECL04405.mgf|	ECL04405	1	1	HUMAN|	0	503.237	17.5333
8226	-5.1	2.73	889.426	0.9	1	0.5	7.29	kktr	48	QASDLASSK	56	evla	Q48+Ammonia-loss;	sp|Q12250|RPN5_YEAST	26S proteasome regulatory subunit RPN5; Proteasome non-ATPase ...	File: &quot;Y:\Maxquant and PD searches\MS5854\ECL04405.raw&quot;; SpectrumID: &quot;10615&quot;; PrecursorID: &quot;0&quot;; scans: &quot;7648&quot; RTINSECONDS=1055 |id=8226|path=../gpm/archive/GPM80100010506.xml|source=F:\Box\MassSpec-Shared\active projects\MS5854_Geoge Carman\mgf\ECL04405.mgf|	ECL04405	1	1	YEAST	0	889.426	17.5833
8296	-3.3	2.68	1157.51	0.3	2	1	18.94	rllr	463	DYQELMNTK	471	lald	M468+Oxidation;	sp|K2C1_HUMAN|	Keratin, type II cytoskeletal 1; 67 kDa cytokeratin; Cytokeratin-1; ...	File: &quot;Y:\Maxquant and PD searches\MS5854\ECL04405.raw&quot;; SpectrumID: &quot;11677&quot;; PrecursorID: &quot;0&quot;; scans: &quot;7689&quot; RTINSECONDS=1058 |id=8296|path=../gpm/archive/GPM80100010506.xml|source=F:\Box\MassSpec-Shared\active projects\MS5854_Geoge Carman\mgf\ECL04405.mgf|	ECL04405	1	1	HUMAN|	0	579.261	17.6333
8301	-2.3	2.87	989.537	-0.1	2	0.667	17.02	qtsk	318	SEITDLRR	325	tiqg		sp|K1C15_SHEEP|	Keratin, type I cytoskeletal 15; Cytokeratin-15; CK-15; Keratin-15; ...	File: &quot;Y:\Maxquant and PD searches\MS5854\ECL04405.raw&quot;; SpectrumID: &quot;11681&quot;; PrecursorID: &quot;0&quot;; scans: &quot;7693&quot; RTINSECONDS=1059 |id=8301|path=../gpm/archive/GPM80100010506.xml|source=F:\Box\MassSpec-Shared\active projects\MS5854_Geoge Carman\mgf\ECL04405.mgf|	ECL04405	1	1	SHEEP|	0	495.273	17.65
8319	-6.3	2.88	1320.68	0.1	3	1	14.78	gtgk	541	SESITITNDKGR	552	ltqe		sp|P16474|BIP_YEAST	Endoplasmic reticulum chaperone BiP {ECO:0000305}; EC 3.6.4.10 ...	File: &quot;Y:\Maxquant and PD searches\MS5854\ECL04405.raw&quot;; SpectrumID: &quot;11695&quot;; PrecursorID: &quot;0&quot;; scans: &quot;7708&quot; RTINSECONDS=1060 |id=8319|path=../gpm/archive/GPM80100010506.xml|source=F:\Box\MassSpec-Shared\active projects\MS5854_Geoge Carman\mgf\ECL04405.mgf|	ECL04405	1	1	YEAST	0	440.897	17.6667
8322	-10.5	2.67	1232.6	-0.8	2	1	14.3	ylsr	14	SGGGGGGGLGSGGSIR	29	ssys		sp|K1C9_HUMAN|	Keratin, type I cytoskeletal 9; Cytokeratin-9; CK-9; Keratin-9; ...	File: &quot;Y:\Maxquant and PD searches\MS5854\ECL04405.raw&quot;; SpectrumID: &quot;11697&quot;; PrecursorID: &quot;0&quot;; scans: &quot;7710&quot; RTINSECONDS=1060 |id=8322|path=../gpm/archive/GPM80100010506.xml|source=F:\Box\MassSpec-Shared\active projects\MS5854_Geoge Carman\mgf\ECL04405.mgf|	ECL04405	1	1	HUMAN|	0	616.803	17.6667
8334	-5.2	2.79	1320.68	0.9	2	0.667	14.78	gtgk	541	SESITITNDKGR	552	ltqe		sp|P16474|BIP_YEAST	Endoplasmic reticulum chaperone BiP {ECO:0000305}; EC 3.6.4.10 ...	File: &quot;Y:\Maxquant and PD searches\MS5854\ECL04405.raw&quot;; SpectrumID: &quot;11708&quot;; PrecursorID: &quot;0&quot;; scans: &quot;7721&quot; RTINSECONDS=1061 |id=8334|path=../gpm/archive/GPM80100010506.xml|source=F:\Box\MassSpec-Shared\active projects\MS5854_Geoge Carman\mgf\ECL04405.mgf|	ECL04405	1	1	YEAST	0	660.842	17.6833
8359	-3.9	2.68	830.452	0	2	1	10.12	vpqk	192	AVPYPQR	198	dmpi		sp|CASB_BOVIN|	Beta-casein; Contains: Casoparan; Contains: Antioxidant peptide; ...	File: &quot;Y:\Maxquant and PD searches\MS5854\ECL04405.raw&quot;; SpectrumID: &quot;11728&quot;; PrecursorID: &quot;0&quot;; scans: &quot;7742&quot; RTINSECONDS=1062 |id=8359|path=../gpm/archive/GPM80100010506.xml|source=F:\Box\MassSpec-Shared\active projects\MS5854_Geoge Carman\mgf\ECL04405.mgf|	ECL04405	1	1	BOVIN|	0	415.73	17.7
8417	-6.7	2.56	1410.71	0.6	3	1	17.75	ggfr	21	GFSSGSAVVSGGSRR	35	stss		sp|K22E_HUMAN|	Keratin, type II cytoskeletal 2 epidermal; Cytokeratin-2e; CK-2e; ...	File: &quot;Y:\Maxquant and PD searches\MS5854\ECL04405.raw&quot;; SpectrumID: &quot;11765&quot;; PrecursorID: &quot;0&quot;; scans: &quot;7781&quot; RTINSECONDS=1066 |id=8417|path=../gpm/archive/GPM80100010506.xml|source=F:\Box\MassSpec-Shared\active projects\MS5854_Geoge Carman\mgf\ECL04405.mgf|	ECL04405	1	1	HUMAN|	0	470.908	17.7667
8418	-7.2	2.88	1416.67	0.3	2	0.667	23.26	vlak	54	IKEEEMAPYYK	64	ylce	M59+Oxidation;	sp|Q06103|RPN7_YEAST	26S proteasome regulatory subunit RPN7;	File: &quot;Y:\Maxquant and PD searches\MS5854\ECL04405.raw&quot;; SpectrumID: &quot;11766&quot;; PrecursorID: &quot;0&quot;; scans: &quot;7782&quot; RTINSECONDS=1066 |id=8418|path=../gpm/archive/GPM80100010506.xml|source=F:\Box\MassSpec-Shared\active projects\MS5854_Geoge Carman\mgf\ECL04405.mgf|	ECL04405	1	1	YEAST	0	708.84	17.7667
8421	-3.9	2.82	976.47	-0.1	2	1	19.14	fvtr	173	QMGPMIQR	180	fqte	M174+Oxidation;	sp|P25491|MAS5_YEAST	Mitochondrial protein import protein MAS5; Yeast dnaJ protein ...	File: &quot;Y:\Maxquant and PD searches\MS5854\ECL04405.raw&quot;; SpectrumID: &quot;11768&quot;; PrecursorID: &quot;0&quot;; scans: &quot;7784&quot; RTINSECONDS=1066 |id=8421|path=../gpm/archive/GPM80100010506.xml|source=F:\Box\MassSpec-Shared\active projects\MS5854_Geoge Carman\mgf\ECL04405.mgf|	ECL04405	1	1	YEAST	0	488.739	17.7667
8441	-3.1	2.8	1416.67	0.4	3	1	23.26	vlak	54	IKEEEMAPYYK	64	ylce	M59+Oxidation;	sp|Q06103|RPN7_YEAST	26S proteasome regulatory subunit RPN7;	File: &quot;Y:\Maxquant and PD searches\MS5854\ECL04405.raw&quot;; SpectrumID: &quot;11783&quot;; PrecursorID: &quot;0&quot;; scans: &quot;7800&quot; RTINSECONDS=1067 |id=8441|path=../gpm/archive/GPM80100010506.xml|source=F:\Box\MassSpec-Shared\active projects\MS5854_Geoge Carman\mgf\ECL04405.mgf|	ECL04405	1	1	YEAST	0	472.896	17.7833
8449	-4.2	2.61	742.399	-1.8	2	0.667	14.23	rlsc	42	SPFHVR	47	fgkf		Pah1-BR	no protein information available	File: &quot;Y:\Maxquant and PD searches\MS5854\ECL04405.raw&quot;; SpectrumID: &quot;11787&quot;; PrecursorID: &quot;0&quot;; scans: &quot;7804&quot; RTINSECONDS=1067 |id=8449|path=../gpm/archive/GPM80100010506.xml|source=F:\Box\MassSpec-Shared\active projects\MS5854_Geoge Carman\mgf\ECL04405.mgf|	ECL04405	1	1	Pah1-BR	0	371.704	17.7833
8487	-3.3	2.83	1082.49	0.5	2	1	22.31	frik	243	FEMEQNLR	250	qgvd	M245+Oxidation;	sp|K1C9_HUMAN|	Keratin, type I cytoskeletal 9; Cytokeratin-9; CK-9; Keratin-9; ...	File: &quot;Y:\Maxquant and PD searches\MS5854\ECL04405.raw&quot;; SpectrumID: &quot;11806&quot;; PrecursorID: &quot;0&quot;; scans: &quot;7824&quot; RTINSECONDS=1069 |id=8487|path=../gpm/archive/GPM80100010506.xml|source=F:\Box\MassSpec-Shared\active projects\MS5854_Geoge Carman\mgf\ECL04405.mgf|	ECL04405	1	1	HUMAN|	0	541.751	17.8167
8559	-2.2	2.79	988.619	-0.3	3	0.75	20.24	revi	247	LKKPEVFK	254	iacl		Pah1-BR	no protein information available	File: &quot;Y:\Maxquant and PD searches\MS5854\ECL04405.raw&quot;; SpectrumID: &quot;11847&quot;; PrecursorID: &quot;0&quot;; scans: &quot;7869&quot; RTINSECONDS=1072 |id=8559|path=../gpm/archive/GPM80100010506.xml|source=F:\Box\MassSpec-Shared\active projects\MS5854_Geoge Carman\mgf\ECL04405.mgf|	ECL04405	1	1	Pah1-BR	0	330.212	17.8667
8568	-4.2	2.58	976.448	-0.1	2	1	14.33	gmck	19	AGFAGDDAPR	28	avfp		sp|P60010|ACT_YEAST	Actin;	File: &quot;Y:\Maxquant and PD searches\MS5854\ECL04405.raw&quot;; SpectrumID: &quot;11851&quot;; PrecursorID: &quot;0&quot;; scans: &quot;7873&quot; RTINSECONDS=1073 |id=8568|path=../gpm/archive/GPM80100010506.xml|source=F:\Box\MassSpec-Shared\active projects\MS5854_Geoge Carman\mgf\ECL04405.mgf|	ECL04405	1	1	YEAST	0	488.728	17.8833
8583	-2.3	2.79	1401.86	-0.2	3	0.6	22.83	hvrf	49	GKFQILKPSQKK	60	vqvf		Pah1-BR	no protein information available	File: &quot;Y:\Maxquant and PD searches\MS5854\ECL04405.raw&quot;; SpectrumID: &quot;11859&quot;; PrecursorID: &quot;0&quot;; scans: &quot;7882&quot; RTINSECONDS=1073 |id=8583|path=../gpm/archive/GPM80100010506.xml|source=F:\Box\MassSpec-Shared\active projects\MS5854_Geoge Carman\mgf\ECL04405.mgf|	ECL04405	1	1	Pah1-BR	0	467.958	17.8833
8597	-3.2	2.81	836.4	-0.5	2	1	17.15	inek	69	LSNMPMK	75	lsds	M74+Oxidation;	Pah1-BR	no protein information available	File: &quot;Y:\Maxquant and PD searches\MS5854\ECL04405.raw&quot;; SpectrumID: &quot;11867&quot;; PrecursorID: &quot;0&quot;; scans: &quot;7892&quot; RTINSECONDS=1074 |id=8597|path=../gpm/archive/GPM80100010506.xml|source=F:\Box\MassSpec-Shared\active projects\MS5854_Geoge Carman\mgf\ECL04405.mgf|	ECL04405	1	1	Pah1-BR	0	418.704	17.9
8598	-6.7	2.77	1160.58	0.3	2	1	14.08	avir	403	VGGASEVEVGEK	414	kdry		sp|P19882|HSP60_YEAST	Heat shock protein 60, mitochondrial; CPN60; P66; Stimulator factor I 66 kDa component; Flags: Precursor;	File: &quot;Y:\Maxquant and PD searches\MS5854\ECL04405.raw&quot;; SpectrumID: &quot;11868&quot;; PrecursorID: &quot;0&quot;; scans: &quot;7893&quot; RTINSECONDS=1074 |id=8598|path=../gpm/archive/GPM80100010506.xml|source=F:\Box\MassSpec-Shared\active projects\MS5854_Geoge Carman\mgf\ECL04405.mgf|	ECL04405	1	1	YEAST	0	580.794	17.9
8599	-3.1	2.97	1795.96	-0.2	4	0.667	20.7	afdr	45	SKPHVNIGTIGHVDHGK	61	ttlt		sp|P02992|EFTU_YEAST	Elongation factor Tu, mitochondrial; tufM; Flags: Precursor;	File: &quot;Y:\Maxquant and PD searches\MS5854\ECL04405.raw&quot;; SpectrumID: &quot;11869&quot;; PrecursorID: &quot;0&quot;; scans: &quot;7894&quot; RTINSECONDS=1074 |id=8599|path=../gpm/archive/GPM80100010506.xml|source=F:\Box\MassSpec-Shared\active projects\MS5854_Geoge Carman\mgf\ECL04405.mgf|	ECL04405	1	1	YEAST	0	449.745	17.9
8608	-2.6	2.75	1186.61	0.9	2	1	16.45	sylr	217	SIEQNGSKLPN	227	gpvi		Pah1-BR	no protein information available	File: &quot;Y:\Maxquant and PD searches\MS5854\ECL04405.raw&quot;; SpectrumID: &quot;11873&quot;; PrecursorID: &quot;0&quot;; scans: &quot;7898&quot; RTINSECONDS=1075 |id=8608|path=../gpm/archive/GPM80100010506.xml|source=F:\Box\MassSpec-Shared\active projects\MS5854_Geoge Carman\mgf\ECL04405.mgf|	ECL04405	1	1	Pah1-BR	0	593.807	17.9167
8652	-4.4	2.51	967.51	0.6	2	1	17.32	eygr	71	IIASASYDK	79	tvkl		sp|P53011|SEH1_YEAST	Nucleoporin SEH1; Nuclear pore protein SEH1; SEC13 homolog 1; ...	File: &quot;Y:\Maxquant and PD searches\MS5854\ECL04405.raw&quot;; SpectrumID: &quot;11898&quot;; PrecursorID: &quot;0&quot;; scans: &quot;7925&quot; RTINSECONDS=1077 |id=8652|path=../gpm/archive/GPM80100010506.xml|source=F:\Box\MassSpec-Shared\active projects\MS5854_Geoge Carman\mgf\ECL04405.mgf|	ECL04405	1	1	YEAST	0	484.259	17.95
8664	-5.7	2.74	1243.63	-1.1	2	1	15.85	sylr	217	SIEQNGSKLPNG	228	pvil		Pah1-BR	no protein information available	File: &quot;Y:\Maxquant and PD searches\MS5854\ECL04405.raw&quot;; SpectrumID: &quot;11903&quot;; PrecursorID: &quot;0&quot;; scans: &quot;7930&quot; RTINSECONDS=1077 |id=8664|path=../gpm/archive/GPM80100010506.xml|source=F:\Box\MassSpec-Shared\active projects\MS5854_Geoge Carman\mgf\ECL04405.mgf|	ECL04405	1	1	Pah1-BR	0	622.318	17.95
8683	-5.1	2.93	1003.55	0.7	2	0.667	18.05	ssyk	363	SEITELRR	370	nvqa		sp|K1C10_HUMAN|	Keratin, type I cytoskeletal 10; Cytokeratin-10; CK-10; Keratin-10; ...	File: &quot;Y:\Maxquant and PD searches\MS5854\ECL04405.raw&quot;; SpectrumID: &quot;11912&quot;; PrecursorID: &quot;0&quot;; scans: &quot;7940&quot; RTINSECONDS=1078 |id=8683|path=../gpm/archive/GPM80100010506.xml|source=F:\Box\MassSpec-Shared\active projects\MS5854_Geoge Carman\mgf\ECL04405.mgf|	ECL04405	1	1	HUMAN|	0	502.281	17.9667
8700	-3.5	2.81	1125.54	0.2	2	1	13.21	qksk	366	AEAESLYQSK	375	yeel		sp|K2C1_HUMAN|	Keratin, type II cytoskeletal 1; 67 kDa cytokeratin; Cytokeratin-1; ...	File: &quot;Y:\Maxquant and PD searches\MS5854\ECL04405.raw&quot;; SpectrumID: &quot;11920&quot;; PrecursorID: &quot;0&quot;; scans: &quot;7948&quot; RTINSECONDS=1079 |id=8700|path=../gpm/archive/GPM80100010506.xml|source=F:\Box\MassSpec-Shared\active projects\MS5854_Geoge Carman\mgf\ECL04405.mgf|	ECL04405	1	1	HUMAN|	0	563.275	17.9833
8717	-5.5	2.61	874.463	-0.7	2	1	13.75	vyvk	394	GTETPTLR	401	grip		sp|P16387|ODPA_YEAST	Pyruvate dehydrogenase E1 component subunit alpha, mitochondrial; ...	File: &quot;Y:\Maxquant and PD searches\MS5854\ECL04405.raw&quot;; SpectrumID: &quot;11930&quot;; PrecursorID: &quot;0&quot;; scans: &quot;7959&quot; RTINSECONDS=1079 |id=8717|path=../gpm/archive/GPM80100010506.xml|source=F:\Box\MassSpec-Shared\active projects\MS5854_Geoge Carman\mgf\ECL04405.mgf|	ECL04405	1	1	YEAST	0	437.735	17.9833
8762	-5.9	2.78	1160.65	0.3	2	0.667	20.94	nnlk	292	KLESQESLVK	301	lftt		sp|Q12250|RPN5_YEAST	26S proteasome regulatory subunit RPN5; Proteasome non-ATPase ...	File: &quot;Y:\Maxquant and PD searches\MS5854\ECL04405.raw&quot;; SpectrumID: &quot;11961&quot;; PrecursorID: &quot;0&quot;; scans: &quot;7992&quot; RTINSECONDS=1082 |id=8762|path=../gpm/archive/GPM80100010506.xml|source=F:\Box\MassSpec-Shared\active projects\MS5854_Geoge Carman\mgf\ECL04405.mgf|	ECL04405	1	1	YEAST	0	580.83	18.0333
8769	-4.9	2.49	1064.53	0.3	2	1	12.93	tvnr	21	VPNYEVSEK	29	afll		sp|Q06103|RPN7_YEAST	26S proteasome regulatory subunit RPN7;	File: &quot;Y:\Maxquant and PD searches\MS5854\ECL04405.raw&quot;; SpectrumID: &quot;11964&quot;; PrecursorID: &quot;0&quot;; scans: &quot;7995&quot; RTINSECONDS=1082 |id=8769|path=../gpm/archive/GPM80100010506.xml|source=F:\Box\MassSpec-Shared\active projects\MS5854_Geoge Carman\mgf\ECL04405.mgf|	ECL04405	1	1	YEAST	0	532.767	18.0333
8783	-2.2	2.98	1030.57	-1.7	3	0.75	17.2	gend	128	LKFSVDHGK	136	aivt		Pah1-BR	no protein information available	File: &quot;Y:\Maxquant and PD searches\MS5854\ECL04405.raw&quot;; SpectrumID: &quot;11976&quot;; PrecursorID: &quot;0&quot;; scans: &quot;8007&quot; RTINSECONDS=1083 |id=8783|path=../gpm/archive/GPM80100010506.xml|source=F:\Box\MassSpec-Shared\active projects\MS5854_Geoge Carman\mgf\ECL04405.mgf|	ECL04405	1	1	Pah1-BR	0	344.195	18.05
8793	-7	2.58	1107.54	1	2	1	14.01	aevk	360	AQYEEIAQR	368	skee		sp|K22E_HUMAN|	Keratin, type II cytoskeletal 2 epidermal; Cytokeratin-2e; CK-2e; ...	File: &quot;Y:\Maxquant and PD searches\MS5854\ECL04405.raw&quot;; SpectrumID: &quot;11983&quot;; PrecursorID: &quot;0&quot;; scans: &quot;8014&quot; RTINSECONDS=1084 |id=8793|path=../gpm/archive/GPM80100010506.xml|source=F:\Box\MassSpec-Shared\active projects\MS5854_Geoge Carman\mgf\ECL04405.mgf|	ECL04405	1	1	HUMAN|	0	554.275	18.0667
8794	-7.2	2.58	1107.54	904.7	2	1	14.01	aevk	360	AQYEEIAQR	368	skee		sp|K22E_HUMAN|	Keratin, type II cytoskeletal 2 epidermal; Cytokeratin-2e; CK-2e; ...	File: &quot;Y:\Maxquant and PD searches\MS5854\ECL04405.raw&quot;; SpectrumID: &quot;11983&quot;; PrecursorID: &quot;1&quot;; scans: &quot;8014&quot; RTINSECONDS=1084 |id=8794|path=../gpm/archive/GPM80100010506.xml|source=F:\Box\MassSpec-Shared\active projects\MS5854_Geoge Carman\mgf\ECL04405.mgf|	ECL04405	1	1	HUMAN|	0	554.275	18.0667
8819	-4.9	2.54	1022.55	0.6	2	1	14.44	nisk	88	IVATYGPSSK	97	vgti		sp|P20049|TYR1_YEAST	Prephenate dehydrogenase ; PRDH; EC 1.3.1.13;	File: &quot;Y:\Maxquant and PD searches\MS5854\ECL04405.raw&quot;; SpectrumID: &quot;11998&quot;; PrecursorID: &quot;0&quot;; scans: &quot;8030&quot; RTINSECONDS=1085 |id=8819|path=../gpm/archive/GPM80100010506.xml|source=F:\Box\MassSpec-Shared\active projects\MS5854_Geoge Carman\mgf\ECL04405.mgf|	ECL04405	1	1	YEAST	0	511.78	18.0833
8826	-2.4	3.12	1160.65	0.1	1	0.333	20.94	nnlk	292	KLESQESLVK	301	lftt		sp|Q12250|RPN5_YEAST	26S proteasome regulatory subunit RPN5; Proteasome non-ATPase ...	File: &quot;Y:\Maxquant and PD searches\MS5854\ECL04405.raw&quot;; SpectrumID: &quot;12003&quot;; PrecursorID: &quot;0&quot;; scans: &quot;8035&quot; RTINSECONDS=1085 |id=8826|path=../gpm/archive/GPM80100010506.xml|source=F:\Box\MassSpec-Shared\active projects\MS5854_Geoge Carman\mgf\ECL04405.mgf|	ECL04405	1	1	YEAST	0	1160.65	18.0833
8827	-2.2	2.79	949.484	-0.6	2	1	16.47	pivi	155	SDIDGTITK	163	sdal		Pah1-BR	no protein information available	File: &quot;Y:\Maxquant and PD searches\MS5854\ECL04405.raw&quot;; SpectrumID: &quot;12004&quot;; PrecursorID: &quot;0&quot;; scans: &quot;8036&quot; RTINSECONDS=1086 |id=8827|path=../gpm/archive/GPM80100010506.xml|source=F:\Box\MassSpec-Shared\active projects\MS5854_Geoge Carman\mgf\ECL04405.mgf|	ECL04405	1	1	Pah1-BR	0	475.246	18.1
8849	-6.7	2.84	2501.07	394.2	3	1	11	vask	522	AAFGGSGGRGSSSGGGYSSGSSSYGSGGR	550	qsgs		sp|K22E_HUMAN|	Keratin, type II cytoskeletal 2 epidermal; Cytokeratin-2e; CK-2e; ...	File: &quot;Y:\Maxquant and PD searches\MS5854\ECL04405.raw&quot;; SpectrumID: &quot;12022&quot;; PrecursorID: &quot;0&quot;; scans: &quot;8055&quot; RTINSECONDS=1087 |id=8849|path=../gpm/archive/GPM80100010506.xml|source=F:\Box\MassSpec-Shared\active projects\MS5854_Geoge Carman\mgf\ECL04405.mgf|	ECL04405	1	1	HUMAN|	0	834.361	18.1167
8853	-6.2	2.6	1623.82	0.3	3	0.75	20.9	espr	268	YLCEVNKVEDAKR	280	siak	C270+Carbamidomethyl;	sp|P13181|GAL2_YEAST	Galactose transporter; Galactose permease;	File: &quot;Y:\Maxquant and PD searches\MS5854\ECL04405.raw&quot;; SpectrumID: &quot;12024&quot;; PrecursorID: &quot;0&quot;; scans: &quot;8057&quot; RTINSECONDS=1087 |id=8853|path=../gpm/archive/GPM80100010506.xml|source=F:\Box\MassSpec-Shared\active projects\MS5854_Geoge Carman\mgf\ECL04405.mgf|	ECL04405	1	1	YEAST	0	541.944	18.1167
8874	-5.5	2.76	1160.65	0.8	2	0.667	20.94	nnlk	292	KLESQESLVK	301	lftt		sp|Q12250|RPN5_YEAST	26S proteasome regulatory subunit RPN5; Proteasome non-ATPase ...	File: &quot;Y:\Maxquant and PD searches\MS5854\ECL04405.raw&quot;; SpectrumID: &quot;12034&quot;; PrecursorID: &quot;1&quot;; scans: &quot;8067&quot; RTINSECONDS=1088 |id=8874|path=../gpm/archive/GPM80100010506.xml|source=F:\Box\MassSpec-Shared\active projects\MS5854_Geoge Carman\mgf\ECL04405.mgf|	ECL04405	1	1	YEAST	0	580.83	18.1333
8923	-5.2	2.88	1365.64	0.1	2	1	15.76	nnmr	323	SQYEQLAEQNR	333	kdae		sp|K1C10_HUMAN|	Keratin, type I cytoskeletal 10; Cytokeratin-10; CK-10; Keratin-10; ...	File: &quot;Y:\Maxquant and PD searches\MS5854\ECL04405.raw&quot;; SpectrumID: &quot;12060&quot;; PrecursorID: &quot;0&quot;; scans: &quot;8094&quot; RTINSECONDS=1090 |id=8923|path=../gpm/archive/GPM80100010506.xml|source=F:\Box\MassSpec-Shared\active projects\MS5854_Geoge Carman\mgf\ECL04405.mgf|	ECL04405	1	1	HUMAN|	0	683.324	18.1667
8935	-2.6	3.08	1120.61	-1.3	3	1	20.14	gaid	29	VIVVEHPDGR	38	lscs		Pah1-BR	no protein information available	File: &quot;Y:\Maxquant and PD searches\MS5854\ECL04405.raw&quot;; SpectrumID: &quot;12066&quot;; PrecursorID: &quot;1&quot;; scans: &quot;8100&quot; RTINSECONDS=1090 |id=8935|path=../gpm/archive/GPM80100010506.xml|source=F:\Box\MassSpec-Shared\active projects\MS5854_Geoge Carman\mgf\ECL04405.mgf|	ECL04405	1	1	Pah1-BR	0	374.209	18.1667
8971	-2.6	2.62	1287.72	-0.3	3	0.75	19.9	rvtk	142	DLVEIKKEEGK	152	idea		sp|Q12250|RPN5_YEAST	26S proteasome regulatory subunit RPN5; Proteasome non-ATPase ...	File: &quot;Y:\Maxquant and PD searches\MS5854\ECL04405.raw&quot;; SpectrumID: &quot;12085&quot;; PrecursorID: &quot;0&quot;; scans: &quot;8121&quot; RTINSECONDS=1092 |id=8971|path=../gpm/archive/GPM80100010506.xml|source=F:\Box\MassSpec-Shared\active projects\MS5854_Geoge Carman\mgf\ECL04405.mgf|	ECL04405	1	1	YEAST	0	429.91	18.2
8973	-3.6	3.07	1172.72	-0.6	3	0.75	21.61	erar	139	VTKDLVEIKK	148	eegk		sp|Q12250|RPN5_YEAST	26S proteasome regulatory subunit RPN5; Proteasome non-ATPase ...	File: &quot;Y:\Maxquant and PD searches\MS5854\ECL04405.raw&quot;; SpectrumID: &quot;12086&quot;; PrecursorID: &quot;0&quot;; scans: &quot;8122&quot; RTINSECONDS=1092 |id=8973|path=../gpm/archive/GPM80100010506.xml|source=F:\Box\MassSpec-Shared\active projects\MS5854_Geoge Carman\mgf\ECL04405.mgf|	ECL04405	1	1	YEAST	0	391.58	18.2
8980	-2.5	2.89	955.582	0.3	2	0.667	20.62	alrr	244	EVILKKPE	251	vfki		Pah1-BR	no protein information available	File: &quot;Y:\Maxquant and PD searches\MS5854\ECL04405.raw&quot;; SpectrumID: &quot;12089&quot;; PrecursorID: &quot;0&quot;; scans: &quot;8125&quot; RTINSECONDS=1092 |id=8980|path=../gpm/archive/GPM80100010506.xml|source=F:\Box\MassSpec-Shared\active projects\MS5854_Geoge Carman\mgf\ECL04405.mgf|	ECL04405	1	1	Pah1-BR	0	478.295	18.2
8990	-7.2	2.95	1287.72	-0.1	2	0.5	19.9	rvtk	142	DLVEIKKEEGK	152	idea		sp|Q12250|RPN5_YEAST	26S proteasome regulatory subunit RPN5; Proteasome non-ATPase ...	File: &quot;Y:\Maxquant and PD searches\MS5854\ECL04405.raw&quot;; SpectrumID: &quot;12096&quot;; PrecursorID: &quot;0&quot;; scans: &quot;8133&quot; RTINSECONDS=1093 |id=8990|path=../gpm/archive/GPM80100010506.xml|source=F:\Box\MassSpec-Shared\active projects\MS5854_Geoge Carman\mgf\ECL04405.mgf|	ECL04405	1	1	YEAST	0	644.362	18.2167
9040	-7.7	2.68	1038.49	0.2	2	1	15.53	kkdr	418	YDDALNATR	426	aave		sp|P19882|HSP60_YEAST	Heat shock protein 60, mitochondrial; CPN60; P66; Stimulator factor I 66 kDa component; Flags: Precursor;	File: &quot;Y:\Maxquant and PD searches\MS5854\ECL04405.raw&quot;; SpectrumID: &quot;12122&quot;; PrecursorID: &quot;0&quot;; scans: &quot;8162&quot; RTINSECONDS=1095 |id=9040|path=../gpm/archive/GPM80100010506.xml|source=F:\Box\MassSpec-Shared\active projects\MS5854_Geoge Carman\mgf\ECL04405.mgf|	ECL04405	1	1	YEAST	0	519.746	18.25
9078	-3.3	2.84	662.365	0.8	1	0.5	16.7	spdr	237	TMAALR	242	revi		Pah1-BR	no protein information available	File: &quot;Y:\Maxquant and PD searches\MS5854\ECL04405.raw&quot;; SpectrumID: &quot;12147&quot;; PrecursorID: &quot;0&quot;; scans: &quot;8188&quot; RTINSECONDS=1097 |id=9078|path=../gpm/archive/GPM80100010506.xml|source=F:\Box\MassSpec-Shared\active projects\MS5854_Geoge Carman\mgf\ECL04405.mgf|	ECL04405	1	1	Pah1-BR	0	662.365	18.2833
9083	-2.5	2.65	816.457	-0.5	2	1	12.2	lsyr	298	TVGIPSSR	305	ifti		Pah1-BR	no protein information available	File: &quot;Y:\Maxquant and PD searches\MS5854\ECL04405.raw&quot;; SpectrumID: &quot;12150&quot;; PrecursorID: &quot;0&quot;; scans: &quot;8191&quot; RTINSECONDS=1098 |id=9083|path=../gpm/archive/GPM80100010506.xml|source=F:\Box\MassSpec-Shared\active projects\MS5854_Geoge Carman\mgf\ECL04405.mgf|	ECL04405	1	1	Pah1-BR	0	408.733	18.3
9123	-2.2	2.68	967.473	-0.1	2	1	17.46	eaek	568	FASEDASIK	576	akve		sp|P16474|BIP_YEAST	Endoplasmic reticulum chaperone BiP {ECO:0000305}; EC 3.6.4.10 ...	File: &quot;Y:\Maxquant and PD searches\MS5854\ECL04405.raw&quot;; SpectrumID: &quot;12170&quot;; PrecursorID: &quot;0&quot;; scans: &quot;8214&quot; RTINSECONDS=1099 |id=9123|path=../gpm/archive/GPM80100010506.xml|source=F:\Box\MassSpec-Shared\active projects\MS5854_Geoge Carman\mgf\ECL04405.mgf|	ECL04405	1	1	YEAST	0	484.24	18.3167
9159	-2.4	2.47	616.341	0	1	0.5	6.76	yrtv	300	GIPSSR	305	ifti		Pah1-BR	no protein information available	File: &quot;Y:\Maxquant and PD searches\MS5854\ECL04405.raw&quot;; SpectrumID: &quot;12202&quot;; PrecursorID: &quot;0&quot;; scans: &quot;8249&quot; RTINSECONDS=1102 |id=9159|path=../gpm/archive/GPM80100010506.xml|source=F:\Box\MassSpec-Shared\active projects\MS5854_Geoge Carman\mgf\ECL04405.mgf|	ECL04405	1	1	Pah1-BR	0	616.341	18.3667
9160	-2.7	2.62	816.457	0.2	1	0.5	12.2	lsyr	298	TVGIPSSR	305	ifti		Pah1-BR	no protein information available	File: &quot;Y:\Maxquant and PD searches\MS5854\ECL04405.raw&quot;; SpectrumID: &quot;12203&quot;; PrecursorID: &quot;0&quot;; scans: &quot;8250&quot; RTINSECONDS=1102 |id=9160|path=../gpm/archive/GPM80100010506.xml|source=F:\Box\MassSpec-Shared\active projects\MS5854_Geoge Carman\mgf\ECL04405.mgf|	ECL04405	1	1	Pah1-BR	0	816.457	18.3667
9171	-2.9	2.96	1452.76	1.7	3	0.75	21.8	vmgr	1378	HKPENIVIEMAR	1389	enqt	M1387+Oxidation;	MS5857_EV85951	no protein information available	File: &quot;Y:\Maxquant and PD searches\MS5854\ECL04405.raw&quot;; SpectrumID: &quot;12214&quot;; PrecursorID: &quot;0&quot;; scans: &quot;8261&quot; RTINSECONDS=1103 |id=9171|path=../gpm/archive/GPM80100010506.xml|source=F:\Box\MassSpec-Shared\active projects\MS5854_Geoge Carman\mgf\ECL04405.mgf|	ECL04405	1	1	EV85951	0	484.926	18.3833
9190	-5	2.47	715.41	-0.8	1	0.5	10.88	syrt	299	VGIPSSR	305	ifti		Pah1-BR	no protein information available	File: &quot;Y:\Maxquant and PD searches\MS5854\ECL04405.raw&quot;; SpectrumID: &quot;12232&quot;; PrecursorID: &quot;0&quot;; scans: &quot;8282&quot; RTINSECONDS=1105 |id=9190|path=../gpm/archive/GPM80100010506.xml|source=F:\Box\MassSpec-Shared\active projects\MS5854_Geoge Carman\mgf\ECL04405.mgf|	ECL04405	1	1	Pah1-BR	0	715.41	18.4167
9238	-3.3	2.82	1088.65	0.7	2	0.667	22.52	rfgk	51	FQILKPSQK	59	kvqv		Pah1-BR	no protein information available	File: &quot;Y:\Maxquant and PD searches\MS5854\ECL04405.raw&quot;; SpectrumID: &quot;12276&quot;; PrecursorID: &quot;0&quot;; scans: &quot;8337&quot; RTINSECONDS=1111 |id=9238|path=../gpm/archive/GPM80100010506.xml|source=F:\Box\MassSpec-Shared\active projects\MS5854_Geoge Carman\mgf\ECL04405.mgf|	ECL04405	1	1	Pah1-BR	0	544.827	18.5167
9262	-2.1	2.47	616.341	0	1	0.5	6.76	yrtv	300	GIPSSR	305	ifti		Pah1-BR	no protein information available	File: &quot;Y:\Maxquant and PD searches\MS5854\ECL04405.raw&quot;; SpectrumID: &quot;12296&quot;; PrecursorID: &quot;1&quot;; scans: &quot;8359&quot; RTINSECONDS=1113 |id=9262|path=../gpm/archive/GPM80100010506.xml|source=F:\Box\MassSpec-Shared\active projects\MS5854_Geoge Carman\mgf\ECL04405.mgf|	ECL04405	1	1	Pah1-BR	0	616.341	18.55
9285	-7.6	2.51	1309.61	-1.3	2	0.667	14.83	gekk	416	DRYDDALNATR	426	aave		sp|P19882|HSP60_YEAST	Heat shock protein 60, mitochondrial; CPN60; P66; Stimulator factor I 66 kDa component; Flags: Precursor;	File: &quot;Y:\Maxquant and PD searches\MS5854\ECL04405.raw&quot;; SpectrumID: &quot;12314&quot;; PrecursorID: &quot;0&quot;; scans: &quot;8379&quot; RTINSECONDS=1115 |id=9285|path=../gpm/archive/GPM80100010506.xml|source=F:\Box\MassSpec-Shared\active projects\MS5854_Geoge Carman\mgf\ECL04405.mgf|	ECL04405	1	1	YEAST	0	655.311	18.5833
9288	-4.7	2.69	1309.61	-0.6	3	1	14.83	gekk	416	DRYDDALNATR	426	aave		sp|P19882|HSP60_YEAST	Heat shock protein 60, mitochondrial; CPN60; P66; Stimulator factor I 66 kDa component; Flags: Precursor;	File: &quot;Y:\Maxquant and PD searches\MS5854\ECL04405.raw&quot;; SpectrumID: &quot;12317&quot;; PrecursorID: &quot;0&quot;; scans: &quot;8383&quot; RTINSECONDS=1115 |id=9288|path=../gpm/archive/GPM80100010506.xml|source=F:\Box\MassSpec-Shared\active projects\MS5854_Geoge Carman\mgf\ECL04405.mgf|	ECL04405	1	1	YEAST	0	437.21	18.5833
9324	-6.1	2.75	1388.75	-0.3	3	0.75	22.07	ndlk	130	FSVDHGKAIVTSK	142	lfvw		Pah1-BR	no protein information available	File: &quot;Y:\Maxquant and PD searches\MS5854\ECL04405.raw&quot;; SpectrumID: &quot;12344&quot;; PrecursorID: &quot;0&quot;; scans: &quot;8412&quot; RTINSECONDS=1117 |id=9324|path=../gpm/archive/GPM80100010506.xml|source=F:\Box\MassSpec-Shared\active projects\MS5854_Geoge Carman\mgf\ECL04405.mgf|	ECL04405	1	1	Pah1-BR	0	463.59	18.6167
9327	-2.4	2.82	1388.75	-0.8	4	1	22.07	ndlk	130	FSVDHGKAIVTSK	142	lfvw		Pah1-BR	no protein information available	File: &quot;Y:\Maxquant and PD searches\MS5854\ECL04405.raw&quot;; SpectrumID: &quot;12346&quot;; PrecursorID: &quot;0&quot;; scans: &quot;8414&quot; RTINSECONDS=1118 |id=9327|path=../gpm/archive/GPM80100010506.xml|source=F:\Box\MassSpec-Shared\active projects\MS5854_Geoge Carman\mgf\ECL04405.mgf|	ECL04405	1	1	Pah1-BR	0	347.944	18.6333
9331	-2.6	2.78	811.377	0.5	2	1	18.33	[	1	MQYVGR	6	algs	M1+Oxidation; M1+Acetyl;	Pah1-BR	no protein information available	File: &quot;Y:\Maxquant and PD searches\MS5854\ECL04405.raw&quot;; SpectrumID: &quot;12349&quot;; PrecursorID: &quot;0&quot;; scans: &quot;8417&quot; RTINSECONDS=1118 |id=9331|path=../gpm/archive/GPM80100010506.xml|source=F:\Box\MassSpec-Shared\active projects\MS5854_Geoge Carman\mgf\ECL04405.mgf|	ECL04405	1	1	Pah1-BR	0	406.192	18.6333
9376	-12.6	2.95	1388.75	0.4	2	0.5	22.07	ndlk	130	FSVDHGKAIVTSK	142	lfvw		Pah1-BR	no protein information available	File: &quot;Y:\Maxquant and PD searches\MS5854\ECL04405.raw&quot;; SpectrumID: &quot;12383&quot;; PrecursorID: &quot;0&quot;; scans: &quot;8453&quot; RTINSECONDS=1121 |id=9376|path=../gpm/archive/GPM80100010506.xml|source=F:\Box\MassSpec-Shared\active projects\MS5854_Geoge Carman\mgf\ECL04405.mgf|	ECL04405	1	1	Pah1-BR	0	694.88	18.6833
9410	-2	2.58	816.457	-0.4	2	1	12.2	lsyr	298	TVGIPSSR	305	ifti		Pah1-BR	no protein information available	File: &quot;Y:\Maxquant and PD searches\MS5854\ECL04405.raw&quot;; SpectrumID: &quot;12407&quot;; PrecursorID: &quot;0&quot;; scans: &quot;8480&quot; RTINSECONDS=1122 |id=9410|path=../gpm/archive/GPM80100010506.xml|source=F:\Box\MassSpec-Shared\active projects\MS5854_Geoge Carman\mgf\ECL04405.mgf|	ECL04405	1	1	Pah1-BR	0	408.733	18.7
9422	-2.7	3.01	811.377	0	2	1	18.33	[	1	MQYVGR	6	algs	M1+Oxidation; M1+Acetyl;	Pah1-BR	no protein information available	File: &quot;Y:\Maxquant and PD searches\MS5854\ECL04405.raw&quot;; SpectrumID: &quot;12415&quot;; PrecursorID: &quot;1&quot;; scans: &quot;8488&quot; RTINSECONDS=1123 |id=9422|path=../gpm/archive/GPM80100010506.xml|source=F:\Box\MassSpec-Shared\active projects\MS5854_Geoge Carman\mgf\ECL04405.mgf|	ECL04405	1	1	Pah1-BR	0	406.192	18.7167
9518	-3.8	2.55	1287.61	-0.7	3	1	20.2	ggsr	35	RSTSSFSCLSR	45	hggg	C42+Carbamidomethyl;	sp|K22E_HUMAN|	Keratin, type II cytoskeletal 2 epidermal; Cytokeratin-2e; CK-2e; ...	File: &quot;Y:\Maxquant and PD searches\MS5854\ECL04405.raw&quot;; SpectrumID: &quot;12486&quot;; PrecursorID: &quot;0&quot;; scans: &quot;8563&quot; RTINSECONDS=1129 |id=9518|path=../gpm/archive/GPM80100010506.xml|source=F:\Box\MassSpec-Shared\active projects\MS5854_Geoge Carman\mgf\ECL04405.mgf|	ECL04405	1	1	HUMAN|	0	429.876	18.8167
9574	-5.7	2.79	1090.53	0.6	2	1	15.79	gnek	148	VTMQNLNDR	156	lasy		sp|K1C10_HUMAN|	Keratin, type I cytoskeletal 10; Cytokeratin-10; CK-10; Keratin-10; ...	File: &quot;Y:\Maxquant and PD searches\MS5854\ECL04405.raw&quot;; SpectrumID: &quot;12523&quot;; PrecursorID: &quot;0&quot;; scans: &quot;8602&quot; RTINSECONDS=1132 |id=9574|path=../gpm/archive/GPM80100010506.xml|source=F:\Box\MassSpec-Shared\active projects\MS5854_Geoge Carman\mgf\ECL04405.mgf|	ECL04405	1	1	HUMAN|	0	545.769	18.8667
9582	-6.4	3.09	1316.7	-0.5	3	0.75	21.15	vesr	583	NKLENYAHSLK	593	nqvn		sp|P16474|BIP_YEAST	Endoplasmic reticulum chaperone BiP {ECO:0000305}; EC 3.6.4.10 ...	File: &quot;Y:\Maxquant and PD searches\MS5854\ECL04405.raw&quot;; SpectrumID: &quot;12528&quot;; PrecursorID: &quot;0&quot;; scans: &quot;8607&quot; RTINSECONDS=1133 |id=9582|path=../gpm/archive/GPM80100010506.xml|source=F:\Box\MassSpec-Shared\active projects\MS5854_Geoge Carman\mgf\ECL04405.mgf|	ECL04405	1	1	YEAST	0	439.57	18.8833
9585	-2.5	3	861.425	-0.7	2	1	15.13	vfki	256	ACLNDIR	262	slyf	C257+Carbamidomethyl;	Pah1-BR	no protein information available	File: &quot;Y:\Maxquant and PD searches\MS5854\ECL04405.raw&quot;; SpectrumID: &quot;12529&quot;; PrecursorID: &quot;0&quot;; scans: &quot;8608&quot; RTINSECONDS=1133 |id=9585|path=../gpm/archive/GPM80100010506.xml|source=F:\Box\MassSpec-Shared\active projects\MS5854_Geoge Carman\mgf\ECL04405.mgf|	ECL04405	1	1	Pah1-BR	0	431.216	18.8833
9586	-2.6	3	861.483	-0.3	2	0.667	13.73	paki	400	VNFEKPK	406	nssq		sp|Q12250|RPN5_YEAST	26S proteasome regulatory subunit RPN5; Proteasome non-ATPase ...	File: &quot;Y:\Maxquant and PD searches\MS5854\ECL04405.raw&quot;; SpectrumID: &quot;12529&quot;; PrecursorID: &quot;1&quot;; scans: &quot;8608&quot; RTINSECONDS=1133 |id=9586|path=../gpm/archive/GPM80100010506.xml|source=F:\Box\MassSpec-Shared\active projects\MS5854_Geoge Carman\mgf\ECL04405.mgf|	ECL04405	1	1	YEAST	0	431.245	18.8833
9589	-5.7	3	1406.72	-0.5	3	1	26.22	lyvk	189	EKLEAVNSMIEK	200	ggdw	M197+Oxidation;	sp|Q06103|RPN7_YEAST	26S proteasome regulatory subunit RPN7;	File: &quot;Y:\Maxquant and PD searches\MS5854\ECL04405.raw&quot;; SpectrumID: &quot;12530&quot;; PrecursorID: &quot;0&quot;; scans: &quot;8609&quot; RTINSECONDS=1133 |id=9589|path=../gpm/archive/GPM80100010506.xml|source=F:\Box\MassSpec-Shared\active projects\MS5854_Geoge Carman\mgf\ECL04405.mgf|	ECL04405	1	1	YEAST	0	469.578	18.8833
9594	-7	2.98	1406.72	0.4	2	0.667	26.22	lyvk	189	EKLEAVNSMIEK	200	ggdw	M197+Oxidation;	sp|Q06103|RPN7_YEAST	26S proteasome regulatory subunit RPN7;	File: &quot;Y:\Maxquant and PD searches\MS5854\ECL04405.raw&quot;; SpectrumID: &quot;12534&quot;; PrecursorID: &quot;0&quot;; scans: &quot;8613&quot; RTINSECONDS=1133 |id=9594|path=../gpm/archive/GPM80100010506.xml|source=F:\Box\MassSpec-Shared\active projects\MS5854_Geoge Carman\mgf\ECL04405.mgf|	ECL04405	1	1	YEAST	0	703.864	18.8833
9596	-4.5	2.66	974.567	0.9	2	0.667	19.04	rpak	399	IVNFEKPK	406	nssq		sp|Q12250|RPN5_YEAST	26S proteasome regulatory subunit RPN5; Proteasome non-ATPase ...	File: &quot;Y:\Maxquant and PD searches\MS5854\ECL04405.raw&quot;; SpectrumID: &quot;12536&quot;; PrecursorID: &quot;0&quot;; scans: &quot;8615&quot; RTINSECONDS=1133 |id=9596|path=../gpm/archive/GPM80100010506.xml|source=F:\Box\MassSpec-Shared\active projects\MS5854_Geoge Carman\mgf\ECL04405.mgf|	ECL04405	1	1	YEAST	0	487.787	18.8833
9600	-5.6	2.5	820.406	-1	2	1	17.15	inek	69	LSNMPMK	75	lsds		Pah1-BR	no protein information available	File: &quot;Y:\Maxquant and PD searches\MS5854\ECL04405.raw&quot;; SpectrumID: &quot;12540&quot;; PrecursorID: &quot;0&quot;; scans: &quot;8619&quot; RTINSECONDS=1133 |id=9600|path=../gpm/archive/GPM80100010506.xml|source=F:\Box\MassSpec-Shared\active projects\MS5854_Geoge Carman\mgf\ECL04405.mgf|	ECL04405	1	1	Pah1-BR	0	410.707	18.8833
9632	-2.7	2.94	861.483	-0.5	2	0.667	13.73	paki	400	VNFEKPK	406	nssq		sp|Q12250|RPN5_YEAST	26S proteasome regulatory subunit RPN5; Proteasome non-ATPase ...	File: &quot;Y:\Maxquant and PD searches\MS5854\ECL04405.raw&quot;; SpectrumID: &quot;12561&quot;; PrecursorID: &quot;0&quot;; scans: &quot;8641&quot; RTINSECONDS=1135 |id=9632|path=../gpm/archive/GPM80100010506.xml|source=F:\Box\MassSpec-Shared\active projects\MS5854_Geoge Carman\mgf\ECL04405.mgf|	ECL04405	1	1	YEAST	0	431.245	18.9167
9641	-2.2	2.44	820.406	0.7	1	0.5	17.15	inek	69	LSNMPMK	75	lsds		Pah1-BR	no protein information available	File: &quot;Y:\Maxquant and PD searches\MS5854\ECL04405.raw&quot;; SpectrumID: &quot;12566&quot;; PrecursorID: &quot;0&quot;; scans: &quot;8646&quot; RTINSECONDS=1136 |id=9641|path=../gpm/archive/GPM80100010506.xml|source=F:\Box\MassSpec-Shared\active projects\MS5854_Geoge Carman\mgf\ECL04405.mgf|	ECL04405	1	1	Pah1-BR	0	820.406	18.9333
9650	-2.9	2.71	811.377	0.7	2	1	18.33	[	1	MQYVGR	6	algs	M1+Oxidation; M1+Acetyl;	Pah1-BR	no protein information available	File: &quot;Y:\Maxquant and PD searches\MS5854\ECL04405.raw&quot;; SpectrumID: &quot;12570&quot;; PrecursorID: &quot;1&quot;; scans: &quot;8650&quot; RTINSECONDS=1136 |id=9650|path=../gpm/archive/GPM80100010506.xml|source=F:\Box\MassSpec-Shared\active projects\MS5854_Geoge Carman\mgf\ECL04405.mgf|	ECL04405	1	1	Pah1-BR	0	406.192	18.9333
9709	-2.5	2.81	974.567	0.3	1	0.333	19.04	rpak	399	IVNFEKPK	406	nssq		sp|Q12250|RPN5_YEAST	26S proteasome regulatory subunit RPN5; Proteasome non-ATPase ...	File: &quot;Y:\Maxquant and PD searches\MS5854\ECL04405.raw&quot;; SpectrumID: &quot;12608&quot;; PrecursorID: &quot;0&quot;; scans: &quot;8689&quot; RTINSECONDS=1139 |id=9709|path=../gpm/archive/GPM80100010506.xml|source=F:\Box\MassSpec-Shared\active projects\MS5854_Geoge Carman\mgf\ECL04405.mgf|	ECL04405	1	1	YEAST	0	974.567	18.9833
9751	-2.5	2.8	811.377	0.6	2	1	18.33	[	1	MQYVGR	6	algs	M1+Oxidation; M1+Acetyl;	Pah1-BR	no protein information available	File: &quot;Y:\Maxquant and PD searches\MS5854\ECL04405.raw&quot;; SpectrumID: &quot;12637&quot;; PrecursorID: &quot;0&quot;; scans: &quot;8720&quot; RTINSECONDS=1141 |id=9751|path=../gpm/archive/GPM80100010506.xml|source=F:\Box\MassSpec-Shared\active projects\MS5854_Geoge Carman\mgf\ECL04405.mgf|	ECL04405	1	1	Pah1-BR	0	406.192	19.0167
9753	-9.4	2.76	1320.58	0.2	3	1	16.9	clsr	46	HGGGGGGFGGGGFGSR	61	slvg		sp|K22E_HUMAN|	Keratin, type II cytoskeletal 2 epidermal; Cytokeratin-2e; CK-2e; ...	File: &quot;Y:\Maxquant and PD searches\MS5854\ECL04405.raw&quot;; SpectrumID: &quot;12639&quot;; PrecursorID: &quot;0&quot;; scans: &quot;8723&quot; RTINSECONDS=1141 |id=9753|path=../gpm/archive/GPM80100010506.xml|source=F:\Box\MassSpec-Shared\active projects\MS5854_Geoge Carman\mgf\ECL04405.mgf|	ECL04405	1	1	HUMAN|	0	440.866	19.0167
9755	-9.4	2.94	1254.61	0.2	2	1	17.95	ggfr	21	GFSSGSAVVSGGSR	34	rsts		sp|K22E_HUMAN|	Keratin, type II cytoskeletal 2 epidermal; Cytokeratin-2e; CK-2e; ...	File: &quot;Y:\Maxquant and PD searches\MS5854\ECL04405.raw&quot;; SpectrumID: &quot;12640&quot;; PrecursorID: &quot;0&quot;; scans: &quot;8724&quot; RTINSECONDS=1142 |id=9755|path=../gpm/archive/GPM80100010506.xml|source=F:\Box\MassSpec-Shared\active projects\MS5854_Geoge Carman\mgf\ECL04405.mgf|	ECL04405	1	1	HUMAN|	0	627.808	19.0333
9759	-4.6	2.51	795.472	-0.1	2	1	13.4	mkvk	329	IIAPPER	335	kysv		sp|P60010|ACT_YEAST	Actin;	File: &quot;Y:\Maxquant and PD searches\MS5854\ECL04405.raw&quot;; SpectrumID: &quot;12643&quot;; PrecursorID: &quot;0&quot;; scans: &quot;8727&quot; RTINSECONDS=1142 |id=9759|path=../gpm/archive/GPM80100010506.xml|source=F:\Box\MassSpec-Shared\active projects\MS5854_Geoge Carman\mgf\ECL04405.mgf|	ECL04405	1	1	YEAST	0	398.24	19.0333
9760	-15	2.67	1320.58	0.5	2	0.667	16.9	clsr	46	HGGGGGGFGGGGFGSR	61	slvg		sp|K22E_HUMAN|	Keratin, type II cytoskeletal 2 epidermal; Cytokeratin-2e; CK-2e; ...	File: &quot;Y:\Maxquant and PD searches\MS5854\ECL04405.raw&quot;; SpectrumID: &quot;12644&quot;; PrecursorID: &quot;0&quot;; scans: &quot;8728&quot; RTINSECONDS=1142 |id=9760|path=../gpm/archive/GPM80100010506.xml|source=F:\Box\MassSpec-Shared\active projects\MS5854_Geoge Carman\mgf\ECL04405.mgf|	ECL04405	1	1	HUMAN|	0	660.795	19.0333
9778	-3.2	2.86	811.377	0.7	2	1	18.33	[	1	MQYVGR	6	algs	M1+Oxidation; M1+Acetyl;	Pah1-BR	no protein information available	File: &quot;Y:\Maxquant and PD searches\MS5854\ECL04405.raw&quot;; SpectrumID: &quot;12659&quot;; PrecursorID: &quot;0&quot;; scans: &quot;8744&quot; RTINSECONDS=1143 |id=9778|path=../gpm/archive/GPM80100010506.xml|source=F:\Box\MassSpec-Shared\active projects\MS5854_Geoge Carman\mgf\ECL04405.mgf|	ECL04405	1	1	Pah1-BR	0	406.192	19.05
9789	-4.8	3.12	1388.75	0.9	3	0.75	22.07	ndlk	130	FSVDHGKAIVTSK	142	lfvw		Pah1-BR	no protein information available	File: &quot;Y:\Maxquant and PD searches\MS5854\ECL04405.raw&quot;; SpectrumID: &quot;13719&quot;; PrecursorID: &quot;0&quot;; scans: &quot;8751&quot; RTINSECONDS=1144 |id=9789|path=../gpm/archive/GPM80100010506.xml|source=F:\Box\MassSpec-Shared\active projects\MS5854_Geoge Carman\mgf\ECL04405.mgf|	ECL04405	1	1	Pah1-BR	0	463.59	19.0667
9810	-2.6	2.63	816.457	0.9	2	1	12.2	lsyr	298	TVGIPSSR	305	ifti		Pah1-BR	no protein information available	File: &quot;Y:\Maxquant and PD searches\MS5854\ECL04405.raw&quot;; SpectrumID: &quot;13737&quot;; PrecursorID: &quot;0&quot;; scans: &quot;8770&quot; RTINSECONDS=1145 |id=9810|path=../gpm/archive/GPM80100010506.xml|source=F:\Box\MassSpec-Shared\active projects\MS5854_Geoge Carman\mgf\ECL04405.mgf|	ECL04405	1	1	Pah1-BR	0	408.733	19.0833
9840	-7.4	2.85	1058.53	0.5	2	0.667	23.21	migk	177	DWTHLGVAK	185	lfse	W178+Dioxidation;	Pah1-BR	no protein information available	File: &quot;Y:\Maxquant and PD searches\MS5854\ECL04405.raw&quot;; SpectrumID: &quot;13762&quot;; PrecursorID: &quot;0&quot;; scans: &quot;8799&quot; RTINSECONDS=1147 |id=9840|path=../gpm/archive/GPM80100010506.xml|source=F:\Box\MassSpec-Shared\active projects\MS5854_Geoge Carman\mgf\ECL04405.mgf|	ECL04405	1	1	Pah1-BR	0	529.767	19.1167
9843	-2.6	3.11	1058.53	-0.3	3	1	23.21	migk	177	DWTHLGVAK	185	lfse	W178+Dioxidation;	Pah1-BR	no protein information available	File: &quot;Y:\Maxquant and PD searches\MS5854\ECL04405.raw&quot;; SpectrumID: &quot;13764&quot;; PrecursorID: &quot;0&quot;; scans: &quot;8801&quot; RTINSECONDS=1148 |id=9843|path=../gpm/archive/GPM80100010506.xml|source=F:\Box\MassSpec-Shared\active projects\MS5854_Geoge Carman\mgf\ECL04405.mgf|	ECL04405	1	1	Pah1-BR	0	353.514	19.1333
9844	-3.2	2.92	1091.52	1	2	1	15.79	gnek	148	VTMQNLNDR	156	lasy	N154+Deamidated;	sp|K1C10_HUMAN|	Keratin, type I cytoskeletal 10; Cytokeratin-10; CK-10; Keratin-10; ...	File: &quot;Y:\Maxquant and PD searches\MS5854\ECL04405.raw&quot;; SpectrumID: &quot;13765&quot;; PrecursorID: &quot;0&quot;; scans: &quot;8802&quot; RTINSECONDS=1148 |id=9844|path=../gpm/archive/GPM80100010506.xml|source=F:\Box\MassSpec-Shared\active projects\MS5854_Geoge Carman\mgf\ECL04405.mgf|	ECL04405	1	1	HUMAN|	0	546.261	19.1333
9846	-3.3	2.77	887.52	0.2	2	1	17.93	mgak	94	LLQEVASK	101	tnea		sp|P19882|HSP60_YEAST	Heat shock protein 60, mitochondrial; CPN60; P66; Stimulator factor I 66 kDa component; Flags: Precursor;	File: &quot;Y:\Maxquant and PD searches\MS5854\ECL04405.raw&quot;; SpectrumID: &quot;13766&quot;; PrecursorID: &quot;0&quot;; scans: &quot;8803&quot; RTINSECONDS=1148 |id=9846|path=../gpm/archive/GPM80100010506.xml|source=F:\Box\MassSpec-Shared\active projects\MS5854_Geoge Carman\mgf\ECL04405.mgf|	ECL04405	1	1	YEAST	0	444.264	19.1333
9861	-5.7	2.39	1016.5	0	2	1	18.75	hnlr	352	VISEYYSR	359	itll		sp|Q12250|RPN5_YEAST	26S proteasome regulatory subunit RPN5; Proteasome non-ATPase ...	File: &quot;Y:\Maxquant and PD searches\MS5854\ECL04405.raw&quot;; SpectrumID: &quot;13776&quot;; PrecursorID: &quot;0&quot;; scans: &quot;8814&quot; RTINSECONDS=1149 |id=9861|path=../gpm/archive/GPM80100010506.xml|source=F:\Box\MassSpec-Shared\active projects\MS5854_Geoge Carman\mgf\ECL04405.mgf|	ECL04405	1	1	YEAST	0	508.756	19.15
9896	-2.3	2.9	1216.74	-0.3	3	0.75	21.51	rfgk	51	FQILKPSQKK	60	vqvf		Pah1-BR	no protein information available	File: &quot;Y:\Maxquant and PD searches\MS5854\ECL04405.raw&quot;; SpectrumID: &quot;13802&quot;; PrecursorID: &quot;0&quot;; scans: &quot;8841&quot; RTINSECONDS=1151 |id=9896|path=../gpm/archive/GPM80100010506.xml|source=F:\Box\MassSpec-Shared\active projects\MS5854_Geoge Carman\mgf\ECL04405.mgf|	ECL04405	1	1	Pah1-BR	0	406.252	19.1833
9924	-3.1	2.84	804.352	0.7	1	0.5	7.83	lrvi	354	SEYYSR	359	itll		sp|Q12250|RPN5_YEAST	26S proteasome regulatory subunit RPN5; Proteasome non-ATPase ...	File: &quot;Y:\Maxquant and PD searches\MS5854\ECL04405.raw&quot;; SpectrumID: &quot;13819&quot;; PrecursorID: &quot;0&quot;; scans: &quot;8858&quot; RTINSECONDS=1152 |id=9924|path=../gpm/archive/GPM80100010506.xml|source=F:\Box\MassSpec-Shared\active projects\MS5854_Geoge Carman\mgf\ECL04405.mgf|	ECL04405	1	1	YEAST	0	804.352	19.2
9944	-3.5	2.47	1041.56	-0.1	2	1	16.2	lnvk	173	VDPEIQNVK	181	aqer		sp|K22E_HUMAN|	Keratin, type II cytoskeletal 2 epidermal; Cytokeratin-2e; CK-2e; ...	File: &quot;Y:\Maxquant and PD searches\MS5854\ECL04405.raw&quot;; SpectrumID: &quot;13832&quot;; PrecursorID: &quot;0&quot;; scans: &quot;8873&quot; RTINSECONDS=1153 |id=9944|path=../gpm/archive/GPM80100010506.xml|source=F:\Box\MassSpec-Shared\active projects\MS5854_Geoge Carman\mgf\ECL04405.mgf|	ECL04405	1	1	HUMAN|	0	521.283	19.2167
9950	-5.3	2.85	1045.56	0.1	2	1	16.5	mlik	98	LSSPATLNSR	107	vatv		sp|TRYP_PIG|	Trypsin; EC 3.4.21.4; Flags: Precursor;	File: &quot;Y:\Maxquant and PD searches\MS5854\ECL04405.raw&quot;; SpectrumID: &quot;13834&quot;; PrecursorID: &quot;0&quot;; scans: &quot;8875&quot; RTINSECONDS=1154 |id=9950|path=../gpm/archive/GPM80100010506.xml|source=F:\Box\MassSpec-Shared\active projects\MS5854_Geoge Carman\mgf\ECL04405.mgf|	ECL04405	1	1	PIG|	0	523.286	19.2333
9954	-2.4	2.91	831.457	-0.1	2	1	16.15	llvk	406	QGDGLLTK	413	lqky		sp|Q06103|RPN7_YEAST	26S proteasome regulatory subunit RPN7;	File: &quot;Y:\Maxquant and PD searches\MS5854\ECL04405.raw&quot;; SpectrumID: &quot;13836&quot;; PrecursorID: &quot;0&quot;; scans: &quot;8877&quot; RTINSECONDS=1154 |id=9954|path=../gpm/archive/GPM80100010506.xml|source=F:\Box\MassSpec-Shared\active projects\MS5854_Geoge Carman\mgf\ECL04405.mgf|	ECL04405	1	1	YEAST	0	416.233	19.2333
10032	-3.5	2.85	989.462	0.4	3	1	16.1	dgrl	40	SCSPFHVR	47	fgkf	C41+Carbamidomethyl;	Pah1-BR	no protein information available	File: &quot;Y:\Maxquant and PD searches\MS5854\ECL04405.raw&quot;; SpectrumID: &quot;13884&quot;; PrecursorID: &quot;0&quot;; scans: &quot;8929&quot; RTINSECONDS=1158 |id=10032|path=../gpm/archive/GPM80100010506.xml|source=F:\Box\MassSpec-Shared\active projects\MS5854_Geoge Carman\mgf\ECL04405.mgf|	ECL04405	1	1	Pah1-BR	0	330.493	19.3
10033	-3	2.96	810.508	-0.6	2	0.667	15.25	dspd	136	LPKLKPD	142	pntl		sp|P02769|ALBU_BOVIN	Albumin; BSA; Bos d 6; Flags: Precursor;	File: &quot;Y:\Maxquant and PD searches\MS5854\ECL04405.raw&quot;; SpectrumID: &quot;13885&quot;; PrecursorID: &quot;0&quot;; scans: &quot;8930&quot; RTINSECONDS=1158 |id=10033|path=../gpm/archive/GPM80100010506.xml|source=F:\Box\MassSpec-Shared\active projects\MS5854_Geoge Carman\mgf\ECL04405.mgf|	ECL04405	1	1	BOVIN	0	405.758	19.3
10039	-6.3	2.71	1262.6	0.2	2	1	16.28	qtyr	451	SLLEGEGSSGGGGR	464	gggs		sp|K1C10_HUMAN|	Keratin, type I cytoskeletal 10; Cytokeratin-10; CK-10; Keratin-10; ...	File: &quot;Y:\Maxquant and PD searches\MS5854\ECL04405.raw&quot;; SpectrumID: &quot;13888&quot;; PrecursorID: &quot;0&quot;; scans: &quot;8933&quot; RTINSECONDS=1158 |id=10039|path=../gpm/archive/GPM80100010506.xml|source=F:\Box\MassSpec-Shared\active projects\MS5854_Geoge Carman\mgf\ECL04405.mgf|	ECL04405	1	1	HUMAN|	0	631.803	19.3
10042	-3.4	2.49	1041.56	0.4	2	1	16.2	lnvk	173	VDPEIQNVK	181	aqer		sp|K22E_HUMAN|	Keratin, type II cytoskeletal 2 epidermal; Cytokeratin-2e; CK-2e; ...	File: &quot;Y:\Maxquant and PD searches\MS5854\ECL04405.raw&quot;; SpectrumID: &quot;13890&quot;; PrecursorID: &quot;1&quot;; scans: &quot;8935&quot; RTINSECONDS=1158 |id=10042|path=../gpm/archive/GPM80100010506.xml|source=F:\Box\MassSpec-Shared\active projects\MS5854_Geoge Carman\mgf\ECL04405.mgf|	ECL04405	1	1	HUMAN|	0	521.283	19.3
10043	-3.1	2.74	989.462	0.5	2	0.667	16.1	dgrl	40	SCSPFHVR	47	fgkf	C41+Carbamidomethyl;	Pah1-BR	no protein information available	File: &quot;Y:\Maxquant and PD searches\MS5854\ECL04405.raw&quot;; SpectrumID: &quot;13891&quot;; PrecursorID: &quot;0&quot;; scans: &quot;8936&quot; RTINSECONDS=1158 |id=10043|path=../gpm/archive/GPM80100010506.xml|source=F:\Box\MassSpec-Shared\active projects\MS5854_Geoge Carman\mgf\ECL04405.mgf|	ECL04405	1	1	Pah1-BR	0	495.235	19.3
10045	-4	3	1675.73	-0.5	3	1	19.43	fevk	218	ATAGDTHLGGEDFDNR	233	lvnh		sp|P10591|HSP71_YEAST	Heat shock protein SSA1; Heat shock protein YG100;	File: &quot;Y:\Maxquant and PD searches\MS5854\ECL04405.raw&quot;; SpectrumID: &quot;13892&quot;; PrecursorID: &quot;0&quot;; scans: &quot;8937&quot; RTINSECONDS=1158 |id=10045|path=../gpm/archive/GPM80100010506.xml|source=F:\Box\MassSpec-Shared\active projects\MS5854_Geoge Carman\mgf\ECL04405.mgf|	ECL04405	1	1	YEAST	0	559.249	19.3
10053	-2.6	2.42	1254.61	0.2	2	1	17.95	ggfr	21	GFSSGSAVVSGGSR	34	rsts		sp|K22E_HUMAN|	Keratin, type II cytoskeletal 2 epidermal; Cytokeratin-2e; CK-2e; ...	File: &quot;Y:\Maxquant and PD searches\MS5854\ECL04405.raw&quot;; SpectrumID: &quot;13896&quot;; PrecursorID: &quot;1&quot;; scans: &quot;8941&quot; RTINSECONDS=1159 |id=10053|path=../gpm/archive/GPM80100010506.xml|source=F:\Box\MassSpec-Shared\active projects\MS5854_Geoge Carman\mgf\ECL04405.mgf|	ECL04405	1	1	HUMAN|	0	627.808	19.3167
10063	-2.1	2.89	661.388	0	2	1	9.55	yvgr	7	ALGSVSK	13	twss		Pah1-BR	no protein information available	File: &quot;Y:\Maxquant and PD searches\MS5854\ECL04405.raw&quot;; SpectrumID: &quot;13903&quot;; PrecursorID: &quot;0&quot;; scans: &quot;8949&quot; RTINSECONDS=1159 |id=10063|path=../gpm/archive/GPM80100010506.xml|source=F:\Box\MassSpec-Shared\active projects\MS5854_Geoge Carman\mgf\ECL04405.mgf|	ECL04405	1	1	Pah1-BR	0	331.198	19.3167
10075	-2.8	2.54	820.406	-0.2	1	0.5	17.15	inek	69	LSNMPMK	75	lsds		Pah1-BR	no protein information available	File: &quot;Y:\Maxquant and PD searches\MS5854\ECL04405.raw&quot;; SpectrumID: &quot;13914&quot;; PrecursorID: &quot;0&quot;; scans: &quot;8960&quot; RTINSECONDS=1160 |id=10075|path=../gpm/archive/GPM80100010506.xml|source=F:\Box\MassSpec-Shared\active projects\MS5854_Geoge Carman\mgf\ECL04405.mgf|	ECL04405	1	1	Pah1-BR	0	820.406	19.3333
10085	-3.9	2.71	1101.7	0	3	0.75	25.36	rrev	246	ILKKPEVFK	254	iacl		Pah1-BR	no protein information available	File: &quot;Y:\Maxquant and PD searches\MS5854\ECL04405.raw&quot;; SpectrumID: &quot;13923&quot;; PrecursorID: &quot;0&quot;; scans: &quot;8969&quot; RTINSECONDS=1161 |id=10085|path=../gpm/archive/GPM80100010506.xml|source=F:\Box\MassSpec-Shared\active projects\MS5854_Geoge Carman\mgf\ECL04405.mgf|	ECL04405	1	1	Pah1-BR	0	367.906	19.35
10093	-6.5	2.62	1388.68	-0.3	3	0.75	20.79	ltyg	125	ENDLKFSVDHGK	136	aivt		Pah1-BR	no protein information available	File: &quot;Y:\Maxquant and PD searches\MS5854\ECL04405.raw&quot;; SpectrumID: &quot;13929&quot;; PrecursorID: &quot;0&quot;; scans: &quot;8977&quot; RTINSECONDS=1162 |id=10093|path=../gpm/archive/GPM80100010506.xml|source=F:\Box\MassSpec-Shared\active projects\MS5854_Geoge Carman\mgf\ECL04405.mgf|	ECL04405	1	1	Pah1-BR	0	463.565	19.3667
10103	-3.2	3.01	811.377	0.1	2	1	18.33	[	1	MQYVGR	6	algs	M1+Oxidation; M1+Acetyl;	Pah1-BR	no protein information available	File: &quot;Y:\Maxquant and PD searches\MS5854\ECL04405.raw&quot;; SpectrumID: &quot;13938&quot;; PrecursorID: &quot;0&quot;; scans: &quot;8988&quot; RTINSECONDS=1163 |id=10103|path=../gpm/archive/GPM80100010506.xml|source=F:\Box\MassSpec-Shared\active projects\MS5854_Geoge Carman\mgf\ECL04405.mgf|	ECL04405	1	1	Pah1-BR	0	406.192	19.3833
10111	-6.7	3.03	1445.7	0.1	3	0.75	20.39	nlty	124	GENDLKFSVDHGK	136	aivt		Pah1-BR	no protein information available	File: &quot;Y:\Maxquant and PD searches\MS5854\ECL04405.raw&quot;; SpectrumID: &quot;13942&quot;; PrecursorID: &quot;0&quot;; scans: &quot;8992&quot; RTINSECONDS=1163 |id=10111|path=../gpm/archive/GPM80100010506.xml|source=F:\Box\MassSpec-Shared\active projects\MS5854_Geoge Carman\mgf\ECL04405.mgf|	ECL04405	1	1	Pah1-BR	0	482.572	19.3833
10118	-2.3	2.98	882.436	-0.2	2	0.667	13.46	egki	179	KEWYEK	184	hgns		sp|K1C10_HUMAN|	Keratin, type I cytoskeletal 10; Cytokeratin-10; CK-10; Keratin-10; ...	File: &quot;Y:\Maxquant and PD searches\MS5854\ECL04405.raw&quot;; SpectrumID: &quot;13949&quot;; PrecursorID: &quot;0&quot;; scans: &quot;8999&quot; RTINSECONDS=1163 |id=10118|path=../gpm/archive/GPM80100010506.xml|source=F:\Box\MassSpec-Shared\active projects\MS5854_Geoge Carman\mgf\ECL04405.mgf|	ECL04405	1	1	HUMAN|	0	441.722	19.3833
10129	-10.1	2.69	1262.6	0.2	2	1	16.28	qtyr	451	SLLEGEGSSGGGGR	464	gggs		sp|K1C10_HUMAN|	Keratin, type I cytoskeletal 10; Cytokeratin-10; CK-10; Keratin-10; ...	File: &quot;Y:\Maxquant and PD searches\MS5854\ECL04405.raw&quot;; SpectrumID: &quot;13955&quot;; PrecursorID: &quot;1&quot;; scans: &quot;9006&quot; RTINSECONDS=1164 |id=10129|path=../gpm/archive/GPM80100010506.xml|source=F:\Box\MassSpec-Shared\active projects\MS5854_Geoge Carman\mgf\ECL04405.mgf|	ECL04405	1	1	HUMAN|	0	631.803	19.4
10134	-2.9	2.73	1036.53	1.2	2	0.667	18.14	levk	135	IRDWYQR	141	qspt		sp|K1C15_SHEEP|	Keratin, type I cytoskeletal 15; Cytokeratin-15; CK-15; Keratin-15; ...	File: &quot;Y:\Maxquant and PD searches\MS5854\ECL04405.raw&quot;; SpectrumID: &quot;13960&quot;; PrecursorID: &quot;0&quot;; scans: &quot;9011&quot; RTINSECONDS=1164 |id=10134|path=../gpm/archive/GPM80100010506.xml|source=F:\Box\MassSpec-Shared\active projects\MS5854_Geoge Carman\mgf\ECL04405.mgf|	ECL04405	1	1	SHEEP|	0	518.77	19.4
10171	-2.9	2.54	1032.56	0.5	2	1	18.07	nlkk	293	LESQESLVK	301	lftt		sp|Q12250|RPN5_YEAST	26S proteasome regulatory subunit RPN5; Proteasome non-ATPase ...	File: &quot;Y:\Maxquant and PD searches\MS5854\ECL04405.raw&quot;; SpectrumID: &quot;13989&quot;; PrecursorID: &quot;0&quot;; scans: &quot;9042&quot; RTINSECONDS=1167 |id=10171|path=../gpm/archive/GPM80100010506.xml|source=F:\Box\MassSpec-Shared\active projects\MS5854_Geoge Carman\mgf\ECL04405.mgf|	ECL04405	1	1	YEAST	0	516.783	19.45
10220	-6.3	2.92	1046.55	-0.3	2	1	16.5	mlik	98	LSSPATLNSR	107	vatv	N105+Deamidated;	sp|TRYP_PIG|	Trypsin; EC 3.4.21.4; Flags: Precursor;	File: &quot;Y:\Maxquant and PD searches\MS5854\ECL04405.raw&quot;; SpectrumID: &quot;14011&quot;; PrecursorID: &quot;1&quot;; scans: &quot;9064&quot; RTINSECONDS=1169 |id=10220|path=../gpm/archive/GPM80100010506.xml|source=F:\Box\MassSpec-Shared\active projects\MS5854_Geoge Carman\mgf\ECL04405.mgf|	ECL04405	1	1	PIG|	0	523.778	19.4833
10238	-5.8	2.99	1254.61	-1	2	1	17.95	ggfr	21	GFSSGSAVVSGGSR	34	rsts		sp|K22E_HUMAN|	Keratin, type II cytoskeletal 2 epidermal; Cytokeratin-2e; CK-2e; ...	File: &quot;Y:\Maxquant and PD searches\MS5854\ECL04405.raw&quot;; SpectrumID: &quot;14021&quot;; PrecursorID: &quot;0&quot;; scans: &quot;9074&quot; RTINSECONDS=1169 |id=10238|path=../gpm/archive/GPM80100010506.xml|source=F:\Box\MassSpec-Shared\active projects\MS5854_Geoge Carman\mgf\ECL04405.mgf|	ECL04405	1	1	HUMAN|	0	627.808	19.4833
10255	-3.8	2.82	1149.58	0.3	2	1	23.04	vkek	191	LEAVNSMIEK	200	ggdw	M197+Oxidation;	sp|Q06103|RPN7_YEAST	26S proteasome regulatory subunit RPN7;	File: &quot;Y:\Maxquant and PD searches\MS5854\ECL04405.raw&quot;; SpectrumID: &quot;14031&quot;; PrecursorID: &quot;0&quot;; scans: &quot;9087&quot; RTINSECONDS=1171 |id=10255|path=../gpm/archive/GPM80100010506.xml|source=F:\Box\MassSpec-Shared\active projects\MS5854_Geoge Carman\mgf\ECL04405.mgf|	ECL04405	1	1	YEAST	0	575.295	19.5167
10285	-4.2	2.69	1033.52	-3.8	2	1	18.66	atyr	483	TLLEGEESR	491	msge		sp|K2C1_HUMAN|	Keratin, type II cytoskeletal 1; 67 kDa cytokeratin; Cytokeratin-1; ...	File: &quot;Y:\Maxquant and PD searches\MS5854\ECL04405.raw&quot;; SpectrumID: &quot;14047&quot;; PrecursorID: &quot;0&quot;; scans: &quot;9105&quot; RTINSECONDS=1172 |id=10285|path=../gpm/archive/GPM80100010506.xml|source=F:\Box\MassSpec-Shared\active projects\MS5854_Geoge Carman\mgf\ECL04405.mgf|	ECL04405	1	1	HUMAN|	0	517.262	19.5333
10316	-3.6	2.91	1608.73	0.8	3	0.75	15.35	wisk	360	QEYDESGPSIVHHK	373	cf]	Q360+Ammonia-loss;	sp|P60010|ACT_YEAST	Actin;	File: &quot;Y:\Maxquant and PD searches\MS5854\ECL04405.raw&quot;; SpectrumID: &quot;14067&quot;; PrecursorID: &quot;0&quot;; scans: &quot;9126&quot; RTINSECONDS=1174 |id=10316|path=../gpm/archive/GPM80100010506.xml|source=F:\Box\MassSpec-Shared\active projects\MS5854_Geoge Carman\mgf\ECL04405.mgf|	ECL04405	1	1	YEAST	0	536.915	19.5667
10328	-3.5	2.78	1016.5	0.8	2	1	18.75	hnlr	352	VISEYYSR	359	itll		sp|Q12250|RPN5_YEAST	26S proteasome regulatory subunit RPN5; Proteasome non-ATPase ...	File: &quot;Y:\Maxquant and PD searches\MS5854\ECL04405.raw&quot;; SpectrumID: &quot;14072&quot;; PrecursorID: &quot;0&quot;; scans: &quot;9131&quot; RTINSECONDS=1174 |id=10328|path=../gpm/archive/GPM80100010506.xml|source=F:\Box\MassSpec-Shared\active projects\MS5854_Geoge Carman\mgf\ECL04405.mgf|	ECL04405	1	1	YEAST	0	508.756	19.5667
10340	-4	2.53	941.614	-0.4	2	0.5	9.71	gkfq	53	ILKPSQKK	60	vqvf		Pah1-BR	no protein information available	File: &quot;Y:\Maxquant and PD searches\MS5854\ECL04405.raw&quot;; SpectrumID: &quot;14078&quot;; PrecursorID: &quot;0&quot;; scans: &quot;9137&quot; RTINSECONDS=1175 |id=10340|path=../gpm/archive/GPM80100010506.xml|source=F:\Box\MassSpec-Shared\active projects\MS5854_Geoge Carman\mgf\ECL04405.mgf|	ECL04405	1	1	Pah1-BR	0	471.311	19.5833
10370	-2.1	2.67	1216.74	0.2	3	0.75	21.51	rfgk	51	FQILKPSQKK	60	vqvf		Pah1-BR	no protein information available	File: &quot;Y:\Maxquant and PD searches\MS5854\ECL04405.raw&quot;; SpectrumID: &quot;14094&quot;; PrecursorID: &quot;0&quot;; scans: &quot;9156&quot; RTINSECONDS=1176 |id=10370|path=../gpm/archive/GPM80100010506.xml|source=F:\Box\MassSpec-Shared\active projects\MS5854_Geoge Carman\mgf\ECL04405.mgf|	ECL04405	1	1	Pah1-BR	0	406.252	19.6
10374	-3.6	2.58	1033.52	0.1	2	1	18.66	atyr	483	TLLEGEESR	491	msge		sp|K2C1_HUMAN|	Keratin, type II cytoskeletal 1; 67 kDa cytokeratin; Cytokeratin-1; ...	File: &quot;Y:\Maxquant and PD searches\MS5854\ECL04405.raw&quot;; SpectrumID: &quot;14096&quot;; PrecursorID: &quot;1&quot;; scans: &quot;9158&quot; RTINSECONDS=1176 |id=10374|path=../gpm/archive/GPM80100010506.xml|source=F:\Box\MassSpec-Shared\active projects\MS5854_Geoge Carman\mgf\ECL04405.mgf|	ECL04405	1	1	HUMAN|	0	517.262	19.6
10377	-10.2	3.14	1446.78	0.6	3	1	22	kktr	48	QASDLASSKEVLAK	61	ivdl		sp|Q12250|RPN5_YEAST	26S proteasome regulatory subunit RPN5; Proteasome non-ATPase ...	File: &quot;Y:\Maxquant and PD searches\MS5854\ECL04405.raw&quot;; SpectrumID: &quot;14098&quot;; PrecursorID: &quot;0&quot;; scans: &quot;9160&quot; RTINSECONDS=1176 |id=10377|path=../gpm/archive/GPM80100010506.xml|source=F:\Box\MassSpec-Shared\active projects\MS5854_Geoge Carman\mgf\ECL04405.mgf|	ECL04405	1	1	YEAST	0	482.932	19.6
10382	-6	2.92	1033.52	0.6	1	0.5	18.66	atyr	483	TLLEGEESR	491	msge		sp|K2C1_HUMAN|	Keratin, type II cytoskeletal 1; 67 kDa cytokeratin; Cytokeratin-1; ...	File: &quot;Y:\Maxquant and PD searches\MS5854\ECL04405.raw&quot;; SpectrumID: &quot;14102&quot;; PrecursorID: &quot;0&quot;; scans: &quot;9164&quot; RTINSECONDS=1177 |id=10382|path=../gpm/archive/GPM80100010506.xml|source=F:\Box\MassSpec-Shared\active projects\MS5854_Geoge Carman\mgf\ECL04405.mgf|	ECL04405	1	1	HUMAN|	0	1033.52	19.6167
10385	-3	2.78	1216.74	0	2	0.5	21.51	rfgk	51	FQILKPSQKK	60	vqvf		Pah1-BR	no protein information available	File: &quot;Y:\Maxquant and PD searches\MS5854\ECL04405.raw&quot;; SpectrumID: &quot;14104&quot;; PrecursorID: &quot;0&quot;; scans: &quot;9167&quot; RTINSECONDS=1177 |id=10385|path=../gpm/archive/GPM80100010506.xml|source=F:\Box\MassSpec-Shared\active projects\MS5854_Geoge Carman\mgf\ECL04405.mgf|	ECL04405	1	1	Pah1-BR	0	608.875	19.6167
10391	-4.5	3.06	827.372	-1.5	2	1	18.33	[	1	MQYVGR	6	algs	M1+Dioxidation; M1+Acetyl;	Pah1-BR	no protein information available	File: &quot;Y:\Maxquant and PD searches\MS5854\ECL04405.raw&quot;; SpectrumID: &quot;14108&quot;; PrecursorID: &quot;1&quot;; scans: &quot;9171&quot; RTINSECONDS=1177 |id=10391|path=../gpm/archive/GPM80100010506.xml|source=F:\Box\MassSpec-Shared\active projects\MS5854_Geoge Carman\mgf\ECL04405.mgf|	ECL04405	1	1	Pah1-BR	0	414.19	19.6167
10392	-4.3	2.68	1069.67	0.7	2	0.5	12.32	fgkf	52	QILKPSQKK	60	vqvf		Pah1-BR	no protein information available	File: &quot;Y:\Maxquant and PD searches\MS5854\ECL04405.raw&quot;; SpectrumID: &quot;14109&quot;; PrecursorID: &quot;0&quot;; scans: &quot;9173&quot; RTINSECONDS=1177 |id=10392|path=../gpm/archive/GPM80100010506.xml|source=F:\Box\MassSpec-Shared\active projects\MS5854_Geoge Carman\mgf\ECL04405.mgf|	ECL04405	1	1	Pah1-BR	0	535.34	19.6167
10396	-3.7	2.61	827.372	-1.1	1	0.5	18.33	[	1	MQYVGR	6	algs	M1+Dioxidation; M1+Acetyl;	Pah1-BR	no protein information available	File: &quot;Y:\Maxquant and PD searches\MS5854\ECL04405.raw&quot;; SpectrumID: &quot;14113&quot;; PrecursorID: &quot;0&quot;; scans: &quot;9177&quot; RTINSECONDS=1178 |id=10396|path=../gpm/archive/GPM80100010506.xml|source=F:\Box\MassSpec-Shared\active projects\MS5854_Geoge Carman\mgf\ECL04405.mgf|	ECL04405	1	1	Pah1-BR	0	827.372	19.6333
10397	-2.7	2.61	1216.74	-1.4	1	0.25	21.51	rfgk	51	FQILKPSQKK	60	vqvf		Pah1-BR	no protein information available	File: &quot;Y:\Maxquant and PD searches\MS5854\ECL04405.raw&quot;; SpectrumID: &quot;14114&quot;; PrecursorID: &quot;0&quot;; scans: &quot;9178&quot; RTINSECONDS=1178 |id=10397|path=../gpm/archive/GPM80100010506.xml|source=F:\Box\MassSpec-Shared\active projects\MS5854_Geoge Carman\mgf\ECL04405.mgf|	ECL04405	1	1	Pah1-BR	0	1216.74	19.6333
10398	-2.9	2.48	1052.65	-0.1	2	0.5	12.32	fgkf	52	QILKPSQKK	60	vqvf	Q52+Ammonia-loss;	Pah1-BR	no protein information available	File: &quot;Y:\Maxquant and PD searches\MS5854\ECL04405.raw&quot;; SpectrumID: &quot;14115&quot;; PrecursorID: &quot;0&quot;; scans: &quot;9179&quot; RTINSECONDS=1178 |id=10398|path=../gpm/archive/GPM80100010506.xml|source=F:\Box\MassSpec-Shared\active projects\MS5854_Geoge Carman\mgf\ECL04405.mgf|	ECL04405	1	1	Pah1-BR	0	526.827	19.6333
10399	-8.7	2.61	1446.78	-0.4	2	0.667	22	kktr	48	QASDLASSKEVLAK	61	ivdl		sp|Q12250|RPN5_YEAST	26S proteasome regulatory subunit RPN5; Proteasome non-ATPase ...	File: &quot;Y:\Maxquant and PD searches\MS5854\ECL04405.raw&quot;; SpectrumID: &quot;14116&quot;; PrecursorID: &quot;0&quot;; scans: &quot;9180&quot; RTINSECONDS=1178 |id=10399|path=../gpm/archive/GPM80100010506.xml|source=F:\Box\MassSpec-Shared\active projects\MS5854_Geoge Carman\mgf\ECL04405.mgf|	ECL04405	1	1	YEAST	0	723.894	19.6333
10401	-4.9	2.88	1316.52	-1.4	2	1	21.08	selk	257	NMQDMVEDYR	266	nkye	M258+Oxidation;	sp|K2C1_HUMAN|	Keratin, type II cytoskeletal 1; 67 kDa cytokeratin; Cytokeratin-1; ...	File: &quot;Y:\Maxquant and PD searches\MS5854\ECL04405.raw&quot;; SpectrumID: &quot;14118&quot;; PrecursorID: &quot;0&quot;; scans: &quot;9182&quot; RTINSECONDS=1178 |id=10401|path=../gpm/archive/GPM80100010506.xml|source=F:\Box\MassSpec-Shared\active projects\MS5854_Geoge Carman\mgf\ECL04405.mgf|	ECL04405	1	1	HUMAN|	0	658.766	19.6333
10407	-3.1	2.86	827.372	-0.2	2	1	18.33	[	1	MQYVGR	6	algs	M1+Dioxidation; M1+Acetyl;	Pah1-BR	no protein information available	File: &quot;Y:\Maxquant and PD searches\MS5854\ECL04405.raw&quot;; SpectrumID: &quot;14124&quot;; PrecursorID: &quot;0&quot;; scans: &quot;9190&quot; RTINSECONDS=1179 |id=10407|path=../gpm/archive/GPM80100010506.xml|source=F:\Box\MassSpec-Shared\active projects\MS5854_Geoge Carman\mgf\ECL04405.mgf|	ECL04405	1	1	Pah1-BR	0	414.19	19.65
10410	-3.8	2.76	1631.84	0.1	3	1	25.71	eyvd	16	PTVNRVPNYEVSEK	29	afll		sp|Q06103|RPN7_YEAST	26S proteasome regulatory subunit RPN7;	File: &quot;Y:\Maxquant and PD searches\MS5854\ECL04405.raw&quot;; SpectrumID: &quot;14126&quot;; PrecursorID: &quot;0&quot;; scans: &quot;9192&quot; RTINSECONDS=1179 |id=10410|path=../gpm/archive/GPM80100010506.xml|source=F:\Box\MassSpec-Shared\active projects\MS5854_Geoge Carman\mgf\ECL04405.mgf|	ECL04405	1	1	YEAST	0	544.618	19.65
10421	-8.1	2.73	1631.84	614.6	3	1	25.71	eyvd	16	PTVNRVPNYEVSEK	29	afll		sp|Q06103|RPN7_YEAST	26S proteasome regulatory subunit RPN7;	File: &quot;Y:\Maxquant and PD searches\MS5854\ECL04405.raw&quot;; SpectrumID: &quot;14136&quot;; PrecursorID: &quot;0&quot;; scans: &quot;9203&quot; RTINSECONDS=1180 |id=10421|path=../gpm/archive/GPM80100010506.xml|source=F:\Box\MassSpec-Shared\active projects\MS5854_Geoge Carman\mgf\ECL04405.mgf|	ECL04405	1	1	YEAST	0	544.618	19.6667
10448	-3.1	2.8	1327.66	0.2	3	1	20.54	vlgk	125	MKETAESYLGAK	136	vnda		sp|P10591|HSP71_YEAST	Heat shock protein SSA1; Heat shock protein YG100;	File: &quot;Y:\Maxquant and PD searches\MS5854\ECL04405.raw&quot;; SpectrumID: &quot;14158&quot;; PrecursorID: &quot;0&quot;; scans: &quot;9227&quot; RTINSECONDS=1182 |id=10448|path=../gpm/archive/GPM80100010506.xml|source=F:\Box\MassSpec-Shared\active projects\MS5854_Geoge Carman\mgf\ECL04405.mgf|	ECL04405	1	1	YEAST	0	443.224	19.7
10465	-2.6	2.85	1033.52	0.3	2	1	18.66	atyr	483	TLLEGEESR	491	msge		sp|K2C1_HUMAN|	Keratin, type II cytoskeletal 1; 67 kDa cytokeratin; Cytokeratin-1; ...	File: &quot;Y:\Maxquant and PD searches\MS5854\ECL04405.raw&quot;; SpectrumID: &quot;14172&quot;; PrecursorID: &quot;0&quot;; scans: &quot;9242&quot; RTINSECONDS=1183 |id=10465|path=../gpm/archive/GPM80100010506.xml|source=F:\Box\MassSpec-Shared\active projects\MS5854_Geoge Carman\mgf\ECL04405.mgf|	ECL04405	1	1	HUMAN|	0	517.262	19.7167
10469	-5.3	2.97	911.51	-0.3	2	0.667	22.67	igkd	178	WTHLGVAK	185	lfse		Pah1-BR	no protein information available	File: &quot;Y:\Maxquant and PD searches\MS5854\ECL04405.raw&quot;; SpectrumID: &quot;14176&quot;; PrecursorID: &quot;0&quot;; scans: &quot;9246&quot; RTINSECONDS=1184 |id=10469|path=../gpm/archive/GPM80100010506.xml|source=F:\Box\MassSpec-Shared\active projects\MS5854_Geoge Carman\mgf\ECL04405.mgf|	ECL04405	1	1	Pah1-BR	0	456.259	19.7333
10476	-7.6	2.45	876.53	-0.2	2	0.667	21.36	lqgr	154	KSPYILR	160	akel		sp|P04387|GAL80_YEAST	Galactose/lactose metabolism regulatory protein GAL80;	File: &quot;Y:\Maxquant and PD searches\MS5854\ECL04405.raw&quot;; SpectrumID: &quot;14179&quot;; PrecursorID: &quot;0&quot;; scans: &quot;9249&quot; RTINSECONDS=1184 |id=10476|path=../gpm/archive/GPM80100010506.xml|source=F:\Box\MassSpec-Shared\active projects\MS5854_Geoge Carman\mgf\ECL04405.mgf|	ECL04405	1	1	YEAST	0	438.769	19.7333
10497	-9.3	2.76	1779.84	0.7	3	1	23.63	daak	55	NQAAMNPSNTVFDAKR	70	ligr	M59+Oxidation;	sp|P10591|HSP71_YEAST	Heat shock protein SSA1; Heat shock protein YG100;	File: &quot;Y:\Maxquant and PD searches\MS5854\ECL04405.raw&quot;; SpectrumID: &quot;14192&quot;; PrecursorID: &quot;0&quot;; scans: &quot;9262&quot; RTINSECONDS=1185 |id=10497|path=../gpm/archive/GPM80100010506.xml|source=F:\Box\MassSpec-Shared\active projects\MS5854_Geoge Carman\mgf\ECL04405.mgf|	ECL04405	1	1	YEAST	0	593.953	19.75
10505	-3	2.77	827.372	-0.6	2	1	18.33	[	1	MQYVGR	6	algs	M1+Dioxidation; M1+Acetyl;	Pah1-BR	no protein information available	File: &quot;Y:\Maxquant and PD searches\MS5854\ECL04405.raw&quot;; SpectrumID: &quot;14196&quot;; PrecursorID: &quot;1&quot;; scans: &quot;9266&quot; RTINSECONDS=1185 |id=10505|path=../gpm/archive/GPM80100010506.xml|source=F:\Box\MassSpec-Shared\active projects\MS5854_Geoge Carman\mgf\ECL04405.mgf|	ECL04405	1	1	Pah1-BR	0	414.19	19.75
10527	-6.6	2.86	1058.53	-0.1	2	0.667	23.21	migk	177	DWTHLGVAK	185	lfse	W178+Dioxidation;	Pah1-BR	no protein information available	File: &quot;Y:\Maxquant and PD searches\MS5854\ECL04405.raw&quot;; SpectrumID: &quot;14212&quot;; PrecursorID: &quot;0&quot;; scans: &quot;9283&quot; RTINSECONDS=1187 |id=10527|path=../gpm/archive/GPM80100010506.xml|source=F:\Box\MassSpec-Shared\active projects\MS5854_Geoge Carman\mgf\ECL04405.mgf|	ECL04405	1	1	Pah1-BR	0	529.767	19.7833
10530	-2.6	3.07	1058.53	-0.3	3	1	23.21	migk	177	DWTHLGVAK	185	lfse	W178+Dioxidation;	Pah1-BR	no protein information available	File: &quot;Y:\Maxquant and PD searches\MS5854\ECL04405.raw&quot;; SpectrumID: &quot;14215&quot;; PrecursorID: &quot;0&quot;; scans: &quot;9286&quot; RTINSECONDS=1187 |id=10530|path=../gpm/archive/GPM80100010506.xml|source=F:\Box\MassSpec-Shared\active projects\MS5854_Geoge Carman\mgf\ECL04405.mgf|	ECL04405	1	1	Pah1-BR	0	353.514	19.7833
10544	-2.1	3.08	831.457	-0.4	2	1	16.15	llvk	406	QGDGLLTK	413	lqky		sp|Q06103|RPN7_YEAST	26S proteasome regulatory subunit RPN7;	File: &quot;Y:\Maxquant and PD searches\MS5854\ECL04405.raw&quot;; SpectrumID: &quot;14225&quot;; PrecursorID: &quot;0&quot;; scans: &quot;9296&quot; RTINSECONDS=1188 |id=10544|path=../gpm/archive/GPM80100010506.xml|source=F:\Box\MassSpec-Shared\active projects\MS5854_Geoge Carman\mgf\ECL04405.mgf|	ECL04405	1	1	YEAST	0	416.233	19.8
10556	-4.3	2.81	1148.57	0.2	3	1	20.1	lahk	149	LNMAMADARR	158	dgsl		sp|P19358|METK2_YEAST	S-adenosylmethionine synthase 2; AdoMet synthase 2; EC 2.5.1.6 ...	File: &quot;Y:\Maxquant and PD searches\MS5854\ECL04405.raw&quot;; SpectrumID: &quot;14233&quot;; PrecursorID: &quot;0&quot;; scans: &quot;9305&quot; RTINSECONDS=1188 |id=10556|path=../gpm/archive/GPM80100010506.xml|source=F:\Box\MassSpec-Shared\active projects\MS5854_Geoge Carman\mgf\ECL04405.mgf|	ECL04405	1	1	YEAST	0	383.527	19.8
10573	-3.6	2.63	2579.27	-0.4	4	0.8	24.68	avir	403	VGGASEVEVGEKKDRYDDALNATR	426	aave		sp|P19882|HSP60_YEAST	Heat shock protein 60, mitochondrial; CPN60; P66; Stimulator factor I 66 kDa component; Flags: Precursor;	File: &quot;Y:\Maxquant and PD searches\MS5854\ECL04405.raw&quot;; SpectrumID: &quot;14245&quot;; PrecursorID: &quot;0&quot;; scans: &quot;9318&quot; RTINSECONDS=1189 |id=10573|path=../gpm/archive/GPM80100010506.xml|source=F:\Box\MassSpec-Shared\active projects\MS5854_Geoge Carman\mgf\ECL04405.mgf|	ECL04405	1	1	YEAST	0	645.573	19.8167
10574	-6.3	2.79	1273.76	-1	3	0.75	23.85	hvrf	49	GKFQILKPSQK	59	kvqv		Pah1-BR	no protein information available	File: &quot;Y:\Maxquant and PD searches\MS5854\ECL04405.raw&quot;; SpectrumID: &quot;14246&quot;; PrecursorID: &quot;0&quot;; scans: &quot;9319&quot; RTINSECONDS=1189 |id=10574|path=../gpm/archive/GPM80100010506.xml|source=F:\Box\MassSpec-Shared\active projects\MS5854_Geoge Carman\mgf\ECL04405.mgf|	ECL04405	1	1	Pah1-BR	0	425.26	19.8167
10575	-3	2.64	878.498	-0.7	2	1	16.4	slsk	645	VAYPITSK	652	lygg		sp|P16474|BIP_YEAST	Endoplasmic reticulum chaperone BiP {ECO:0000305}; EC 3.6.4.10 ...	File: &quot;Y:\Maxquant and PD searches\MS5854\ECL04405.raw&quot;; SpectrumID: &quot;14247&quot;; PrecursorID: &quot;0&quot;; scans: &quot;9320&quot; RTINSECONDS=1189 |id=10575|path=../gpm/archive/GPM80100010506.xml|source=F:\Box\MassSpec-Shared\active projects\MS5854_Geoge Carman\mgf\ECL04405.mgf|	ECL04405	1	1	YEAST	0	439.753	19.8167
10588	-2.9	2.82	1091.52	-0.2	2	1	15.79	gnek	148	VTMQNLNDR	156	lasy	N154+Deamidated;	sp|K1C10_HUMAN|	Keratin, type I cytoskeletal 10; Cytokeratin-10; CK-10; Keratin-10; ...	File: &quot;Y:\Maxquant and PD searches\MS5854\ECL04405.raw&quot;; SpectrumID: &quot;14257&quot;; PrecursorID: &quot;0&quot;; scans: &quot;9331&quot; RTINSECONDS=1190 |id=10588|path=../gpm/archive/GPM80100010506.xml|source=F:\Box\MassSpec-Shared\active projects\MS5854_Geoge Carman\mgf\ECL04405.mgf|	ECL04405	1	1	HUMAN|	0	546.261	19.8333
10597	-2.2	2.87	1079.47	0.2	2	1	23.12	aasr	256	SSAMTEYFK	264	rgqy	M259+Oxidation;	sp|P16387|ODPA_YEAST	Pyruvate dehydrogenase E1 component subunit alpha, mitochondrial; ...	File: &quot;Y:\Maxquant and PD searches\MS5854\ECL04405.raw&quot;; SpectrumID: &quot;14263&quot;; PrecursorID: &quot;0&quot;; scans: &quot;9337&quot; RTINSECONDS=1191 |id=10597|path=../gpm/archive/GPM80100010506.xml|source=F:\Box\MassSpec-Shared\active projects\MS5854_Geoge Carman\mgf\ECL04405.mgf|	ECL04405	1	1	YEAST	0	540.24	19.85
10609	-6.2	2.94	2580.25	6.6	3	0.6	24.68	avir	403	VGGASEVEVGEKKDRYDDALNATR	426	aave	N423+Deamidated;	sp|P19882|HSP60_YEAST	Heat shock protein 60, mitochondrial; CPN60; P66; Stimulator factor I 66 kDa component; Flags: Precursor;	File: &quot;Y:\Maxquant and PD searches\MS5854\ECL04405.raw&quot;; SpectrumID: &quot;14274&quot;; PrecursorID: &quot;0&quot;; scans: &quot;9348&quot; RTINSECONDS=1191 |id=10609|path=../gpm/archive/GPM80100010506.xml|source=F:\Box\MassSpec-Shared\active projects\MS5854_Geoge Carman\mgf\ECL04405.mgf|	ECL04405	1	1	YEAST	0	860.757	19.85
10627	-2.1	2.48	818.437	0.7	1	0.5	15.92	kssk	109	SLDLNTR	115	isvi		sp|Q12250|RPN5_YEAST	26S proteasome regulatory subunit RPN5; Proteasome non-ATPase ...	File: &quot;Y:\Maxquant and PD searches\MS5854\ECL04405.raw&quot;; SpectrumID: &quot;14286&quot;; PrecursorID: &quot;0&quot;; scans: &quot;9361&quot; RTINSECONDS=1193 |id=10627|path=../gpm/archive/GPM80100010506.xml|source=F:\Box\MassSpec-Shared\active projects\MS5854_Geoge Carman\mgf\ECL04405.mgf|	ECL04405	1	1	YEAST	0	818.437	19.8833
10632	-3.2	2.98	2579.27	1.2	3	0.6	24.68	avir	403	VGGASEVEVGEKKDRYDDALNATR	426	aave		sp|P19882|HSP60_YEAST	Heat shock protein 60, mitochondrial; CPN60; P66; Stimulator factor I 66 kDa component; Flags: Precursor;	File: &quot;Y:\Maxquant and PD searches\MS5854\ECL04405.raw&quot;; SpectrumID: &quot;14289&quot;; PrecursorID: &quot;0&quot;; scans: &quot;9364&quot; RTINSECONDS=1193 |id=10632|path=../gpm/archive/GPM80100010506.xml|source=F:\Box\MassSpec-Shared\active projects\MS5854_Geoge Carman\mgf\ECL04405.mgf|	ECL04405	1	1	YEAST	0	860.428	19.8833
10657	-8.7	2.8	1273.76	0.3	2	0.5	23.85	hvrf	49	GKFQILKPSQK	59	kvqv		Pah1-BR	no protein information available	File: &quot;Y:\Maxquant and PD searches\MS5854\ECL04405.raw&quot;; SpectrumID: &quot;14302&quot;; PrecursorID: &quot;0&quot;; scans: &quot;9378&quot; RTINSECONDS=1194 |id=10657|path=../gpm/archive/GPM80100010506.xml|source=F:\Box\MassSpec-Shared\active projects\MS5854_Geoge Carman\mgf\ECL04405.mgf|	ECL04405	1	1	Pah1-BR	0	637.385	19.9
10663	-5.4	2.85	1428.65	1	2	1	18.3	caak	52	FESNFNTQATNR	63	ntdg		sp|LYSC_CHICK|	Lysozyme C; EC 3.2.1.17; 1,4-beta-N-acetylmuramidase C; Allergen ...	File: &quot;Y:\Maxquant and PD searches\MS5854\ECL04405.raw&quot;; SpectrumID: &quot;14305&quot;; PrecursorID: &quot;0&quot;; scans: &quot;9381&quot; RTINSECONDS=1194 |id=10663|path=../gpm/archive/GPM80100010506.xml|source=F:\Box\MassSpec-Shared\active projects\MS5854_Geoge Carman\mgf\ECL04405.mgf|	ECL04405	1	1	CHICK|	0	714.829	19.9
10667	-4.1	2.85	1831.95	1.1	3	1	14.4	rnsr	12	APTASQLQNPPPPPSTTK	29	grff		sp|P53252|PIL1_YEAST	Sphingolipid long chain base-responsive protein PIL1;	File: &quot;Y:\Maxquant and PD searches\MS5854\ECL04405.raw&quot;; SpectrumID: &quot;14308&quot;; PrecursorID: &quot;0&quot;; scans: &quot;9384&quot; RTINSECONDS=1194 |id=10667|path=../gpm/archive/GPM80100010506.xml|source=F:\Box\MassSpec-Shared\active projects\MS5854_Geoge Carman\mgf\ECL04405.mgf|	ECL04405	1	1	YEAST	0	611.323	19.9
10686	-2.1	2.83	1033.52	-0.1	2	1	18.66	atyr	483	TLLEGEESR	491	msge		sp|K2C1_HUMAN|	Keratin, type II cytoskeletal 1; 67 kDa cytokeratin; Cytokeratin-1; ...	File: &quot;Y:\Maxquant and PD searches\MS5854\ECL04405.raw&quot;; SpectrumID: &quot;14322&quot;; PrecursorID: &quot;0&quot;; scans: &quot;9399&quot; RTINSECONDS=1196 |id=10686|path=../gpm/archive/GPM80100010506.xml|source=F:\Box\MassSpec-Shared\active projects\MS5854_Geoge Carman\mgf\ECL04405.mgf|	ECL04405	1	1	HUMAN|	0	517.262	19.9333
10688	-4.6	2.57	993.5	-0.1	2	1	19.88	frlk	238	YENEVALR	245	qsve		sp|K1C10_HUMAN|	Keratin, type I cytoskeletal 10; Cytokeratin-10; CK-10; Keratin-10; ...	File: &quot;Y:\Maxquant and PD searches\MS5854\ECL04405.raw&quot;; SpectrumID: &quot;14323&quot;; PrecursorID: &quot;0&quot;; scans: &quot;9400&quot; RTINSECONDS=1196 |id=10688|path=../gpm/archive/GPM80100010506.xml|source=F:\Box\MassSpec-Shared\active projects\MS5854_Geoge Carman\mgf\ECL04405.mgf|	ECL04405	1	1	HUMAN|	0	497.254	19.9333
10721	-5.4	2.65	1290.56	-0.3	2	1	17.14	hlsk	88	CEPLSEDDVAR	98	lckm	C88+Carbamidomethyl;	sp|P23595|PP2A2_YEAST	Serine/threonine-protein phosphatase PP2A-2 catalytic subunit; ...	File: &quot;Y:\Maxquant and PD searches\MS5854\ECL04405.raw&quot;; SpectrumID: &quot;14348&quot;; PrecursorID: &quot;0&quot;; scans: &quot;9433&quot; RTINSECONDS=1198 |id=10721|path=../gpm/archive/GPM80100010506.xml|source=F:\Box\MassSpec-Shared\active projects\MS5854_Geoge Carman\mgf\ECL04405.mgf|	ECL04405	1	1	YEAST	0	645.785	19.9667
10761	-2.6	2.87	2178.04	0.1	4	0.8	27.58	lmsk	251	SASSLDLTSDEEKHREFAR	269	vnri		sp|P39006|PSD1_YEAST	Phosphatidylserine decarboxylase proenzyme 1, mitochondrial {ECO:0000255|HAMAP-Rule:MF_03208, ...	File: &quot;Y:\Maxquant and PD searches\MS5854\ECL04405.raw&quot;; SpectrumID: &quot;14367&quot;; PrecursorID: &quot;0&quot;; scans: &quot;9452&quot; RTINSECONDS=1200 |id=10761|path=../gpm/archive/GPM80100010506.xml|source=F:\Box\MassSpec-Shared\active projects\MS5854_Geoge Carman\mgf\ECL04405.mgf|	ECL04405	1	1	YEAST	0	545.266	20
10799	-2.2	2.46	1081.55	0.1	2	1	18.65	edgr	55	TLSDYNIQK	63	estl		sp|RS27A_HUMAN|	Ubiquitin-40S ribosomal protein S27a; Ubiquitin carboxyl extension ...	File: &quot;Y:\Maxquant and PD searches\MS5854\ECL04405.raw&quot;; SpectrumID: &quot;14386&quot;; PrecursorID: &quot;0&quot;; scans: &quot;9473&quot; RTINSECONDS=1201 |id=10799|path=../gpm/archive/GPM80100010506.xml|source=F:\Box\MassSpec-Shared\active projects\MS5854_Geoge Carman\mgf\ECL04405.mgf|	ECL04405	1	1	HUMAN|	0	541.28	20.0167
10846	-3.3	2.56	993.5	0	2	1	19.88	frlk	238	YENEVALR	245	qsve		sp|K1C10_HUMAN|	Keratin, type I cytoskeletal 10; Cytokeratin-10; CK-10; Keratin-10; ...	File: &quot;Y:\Maxquant and PD searches\MS5854\ECL04405.raw&quot;; SpectrumID: &quot;14411&quot;; PrecursorID: &quot;1&quot;; scans: &quot;9499&quot; RTINSECONDS=1203 |id=10846|path=../gpm/archive/GPM80100010506.xml|source=F:\Box\MassSpec-Shared\active projects\MS5854_Geoge Carman\mgf\ECL04405.mgf|	ECL04405	1	1	HUMAN|	0	497.254	20.05
10856	-4.2	2.84	1358.7	1	3	1	20.72	valr	246	QSVEADINGLRR	257	vlde	N253+Deamidated;	sp|K1C10_HUMAN|	Keratin, type I cytoskeletal 10; Cytokeratin-10; CK-10; Keratin-10; ...	File: &quot;Y:\Maxquant and PD searches\MS5854\ECL04405.raw&quot;; SpectrumID: &quot;14417&quot;; PrecursorID: &quot;0&quot;; scans: &quot;9506&quot; RTINSECONDS=1204 |id=10856|path=../gpm/archive/GPM80100010506.xml|source=F:\Box\MassSpec-Shared\active projects\MS5854_Geoge Carman\mgf\ECL04405.mgf|	ECL04405	1	1	HUMAN|	0	453.573	20.0667
10858	-5.8	2.93	1316.52	0.4	2	1	21.08	selk	257	NMQDMVEDYR	266	nkye	M261+Oxidation;	sp|K2C1_HUMAN|	Keratin, type II cytoskeletal 1; 67 kDa cytokeratin; Cytokeratin-1; ...	File: &quot;Y:\Maxquant and PD searches\MS5854\ECL04405.raw&quot;; SpectrumID: &quot;14418&quot;; PrecursorID: &quot;0&quot;; scans: &quot;9507&quot; RTINSECONDS=1204 |id=10858|path=../gpm/archive/GPM80100010506.xml|source=F:\Box\MassSpec-Shared\active projects\MS5854_Geoge Carman\mgf\ECL04405.mgf|	ECL04405	1	1	HUMAN|	0	658.766	20.0667
10863	-12.8	2.56	1358.7	0.1	2	0.667	20.72	valr	246	QSVEADINGLRR	257	vlde	N253+Deamidated;	sp|K1C10_HUMAN|	Keratin, type I cytoskeletal 10; Cytokeratin-10; CK-10; Keratin-10; ...	File: &quot;Y:\Maxquant and PD searches\MS5854\ECL04405.raw&quot;; SpectrumID: &quot;14421&quot;; PrecursorID: &quot;0&quot;; scans: &quot;9510&quot; RTINSECONDS=1204 |id=10863|path=../gpm/archive/GPM80100010506.xml|source=F:\Box\MassSpec-Shared\active projects\MS5854_Geoge Carman\mgf\ECL04405.mgf|	ECL04405	1	1	HUMAN|	0	679.855	20.0667
10894	-5.4	2.7	1042.59	-0.2	2	0.667	18.25	qhmr	332	SKNDPIAGLK	341	mhli		sp|P16387|ODPA_YEAST	Pyruvate dehydrogenase E1 component subunit alpha, mitochondrial; ...	File: &quot;Y:\Maxquant and PD searches\MS5854\ECL04405.raw&quot;; SpectrumID: &quot;14434&quot;; PrecursorID: &quot;0&quot;; scans: &quot;9524&quot; RTINSECONDS=1205 |id=10894|path=../gpm/archive/GPM80100010506.xml|source=F:\Box\MassSpec-Shared\active projects\MS5854_Geoge Carman\mgf\ECL04405.mgf|	ECL04405	1	1	YEAST	0	521.798	20.0833
10898	-5	2.75	1042.59	-0.9	3	1	18.25	qhmr	332	SKNDPIAGLK	341	mhli		sp|P16387|ODPA_YEAST	Pyruvate dehydrogenase E1 component subunit alpha, mitochondrial; ...	File: &quot;Y:\Maxquant and PD searches\MS5854\ECL04405.raw&quot;; SpectrumID: &quot;14436&quot;; PrecursorID: &quot;0&quot;; scans: &quot;9526&quot; RTINSECONDS=1205 |id=10898|path=../gpm/archive/GPM80100010506.xml|source=F:\Box\MassSpec-Shared\active projects\MS5854_Geoge Carman\mgf\ECL04405.mgf|	ECL04405	1	1	YEAST	0	348.202	20.0833
10902	-5.3	2.87	1046.55	0.4	2	1	16.5	mlik	98	LSSPATLNSR	107	vatv	N105+Deamidated;	sp|TRYP_PIG|	Trypsin; EC 3.4.21.4; Flags: Precursor;	File: &quot;Y:\Maxquant and PD searches\MS5854\ECL04405.raw&quot;; SpectrumID: &quot;14438&quot;; PrecursorID: &quot;0&quot;; scans: &quot;9528&quot; RTINSECONDS=1206 |id=10902|path=../gpm/archive/GPM80100010506.xml|source=F:\Box\MassSpec-Shared\active projects\MS5854_Geoge Carman\mgf\ECL04405.mgf|	ECL04405	1	1	PIG|	0	523.778	20.1
10929	-2.6	3.09	809.44	0	1	0.5	17.24	lndr	157	LASYLDK	163	vral		sp|K1C10_HUMAN|	Keratin, type I cytoskeletal 10; Cytokeratin-10; CK-10; Keratin-10; ...	File: &quot;Y:\Maxquant and PD searches\MS5854\ECL04405.raw&quot;; SpectrumID: &quot;14452&quot;; PrecursorID: &quot;0&quot;; scans: &quot;9542&quot; RTINSECONDS=1207 |id=10929|path=../gpm/archive/GPM80100010506.xml|source=F:\Box\MassSpec-Shared\active projects\MS5854_Geoge Carman\mgf\ECL04405.mgf|	ECL04405	1	1	HUMAN|	0	809.44	20.1167
10932	-5.4	2.99	1258.65	-0.6	3	0.75	22.9	hpdg	38	RLSCSPFHVR	47	fgkf	C41+Carbamidomethyl;	Pah1-BR	no protein information available	File: &quot;Y:\Maxquant and PD searches\MS5854\ECL04405.raw&quot;; SpectrumID: &quot;14455&quot;; PrecursorID: &quot;0&quot;; scans: &quot;9546&quot; RTINSECONDS=1207 |id=10932|path=../gpm/archive/GPM80100010506.xml|source=F:\Box\MassSpec-Shared\active projects\MS5854_Geoge Carman\mgf\ECL04405.mgf|	ECL04405	1	1	Pah1-BR	0	420.221	20.1167
10937	-4.7	3.23	1723.88	-0.5	3	0.75	25.76	nerk	215	ILEVHVEPGMKDGQR	229	ivfk	M224+Oxidation;	sp|P25491|MAS5_YEAST	Mitochondrial protein import protein MAS5; Yeast dnaJ protein ...	File: &quot;Y:\Maxquant and PD searches\MS5854\ECL04405.raw&quot;; SpectrumID: &quot;14459&quot;; PrecursorID: &quot;0&quot;; scans: &quot;9550&quot; RTINSECONDS=1207 |id=10937|path=../gpm/archive/GPM80100010506.xml|source=F:\Box\MassSpec-Shared\active projects\MS5854_Geoge Carman\mgf\ECL04405.mgf|	ECL04405	1	1	YEAST	0	575.298	20.1167
10938	-2	2.61	696.356	-0.6	1	0.5	10.94	ndrl	158	ASYLDK	163	vral		sp|K1C10_HUMAN|	Keratin, type I cytoskeletal 10; Cytokeratin-10; CK-10; Keratin-10; ...	File: &quot;Y:\Maxquant and PD searches\MS5854\ECL04405.raw&quot;; SpectrumID: &quot;14460&quot;; PrecursorID: &quot;0&quot;; scans: &quot;9551&quot; RTINSECONDS=1207 |id=10938|path=../gpm/archive/GPM80100010506.xml|source=F:\Box\MassSpec-Shared\active projects\MS5854_Geoge Carman\mgf\ECL04405.mgf|	ECL04405	1	1	HUMAN|	0	696.356	20.1167
10941	-4.1	3.07	1395.77	0.1	3	0.75	28.52	ener	214	KILEVHVEPGMK	225	dgqr	M224+Oxidation;	sp|P25491|MAS5_YEAST	Mitochondrial protein import protein MAS5; Yeast dnaJ protein ...	File: &quot;Y:\Maxquant and PD searches\MS5854\ECL04405.raw&quot;; SpectrumID: &quot;14463&quot;; PrecursorID: &quot;0&quot;; scans: &quot;9554&quot; RTINSECONDS=1208 |id=10941|path=../gpm/archive/GPM80100010506.xml|source=F:\Box\MassSpec-Shared\active projects\MS5854_Geoge Carman\mgf\ECL04405.mgf|	ECL04405	1	1	YEAST	0	465.927	20.1333
10970	-3.8	3.2	1723.88	-0.6	4	1	25.76	nerk	215	ILEVHVEPGMKDGQR	229	ivfk	M224+Oxidation;	sp|P25491|MAS5_YEAST	Mitochondrial protein import protein MAS5; Yeast dnaJ protein ...	File: &quot;Y:\Maxquant and PD searches\MS5854\ECL04405.raw&quot;; SpectrumID: &quot;14484&quot;; PrecursorID: &quot;0&quot;; scans: &quot;9576&quot; RTINSECONDS=1209 |id=10970|path=../gpm/archive/GPM80100010506.xml|source=F:\Box\MassSpec-Shared\active projects\MS5854_Geoge Carman\mgf\ECL04405.mgf|	ECL04405	1	1	YEAST	0	431.726	20.15
10974	-2.3	2.79	1217.73	-1	3	0.75	21.51	rfgk	51	FQILKPSQKK	60	vqvf	Q58+Deamidated;	Pah1-BR	no protein information available	File: &quot;Y:\Maxquant and PD searches\MS5854\ECL04405.raw&quot;; SpectrumID: &quot;14485&quot;; PrecursorID: &quot;0&quot;; scans: &quot;9577&quot; RTINSECONDS=1209 |id=10974|path=../gpm/archive/GPM80100010506.xml|source=F:\Box\MassSpec-Shared\active projects\MS5854_Geoge Carman\mgf\ECL04405.mgf|	ECL04405	1	1	Pah1-BR	0	406.58	20.15
10995	-2.1	2.81	1141.48	0.3	2	1	22.78	qnrk	335	DAEAWFNEK	343	skel	W339+Dioxidation;	sp|K1C10_HUMAN|	Keratin, type I cytoskeletal 10; Cytokeratin-10; CK-10; Keratin-10; ...	File: &quot;Y:\Maxquant and PD searches\MS5854\ECL04405.raw&quot;; SpectrumID: &quot;14491&quot;; PrecursorID: &quot;0&quot;; scans: &quot;9584&quot; RTINSECONDS=1210 |id=10995|path=../gpm/archive/GPM80100010506.xml|source=F:\Box\MassSpec-Shared\active projects\MS5854_Geoge Carman\mgf\ECL04405.mgf|	ECL04405	1	1	HUMAN|	0	571.244	20.1667
11054	-4.3	2.67	1165.58	0.2	2	1	17.83	ikir	442	LENEIQTYR	450	slle		sp|K1C10_HUMAN|	Keratin, type I cytoskeletal 10; Cytokeratin-10; CK-10; Keratin-10; ...	File: &quot;Y:\Maxquant and PD searches\MS5854\ECL04405.raw&quot;; SpectrumID: &quot;14525&quot;; PrecursorID: &quot;0&quot;; scans: &quot;9621&quot; RTINSECONDS=1213 |id=11054|path=../gpm/archive/GPM80100010506.xml|source=F:\Box\MassSpec-Shared\active projects\MS5854_Geoge Carman\mgf\ECL04405.mgf|	ECL04405	1	1	HUMAN|	0	583.296	20.2167
11057	-4.1	2.88	1358.7	-0.1	3	1	20.72	valr	246	QSVEADINGLRR	257	vlde	N253+Deamidated;	sp|K1C10_HUMAN|	Keratin, type I cytoskeletal 10; Cytokeratin-10; CK-10; Keratin-10; ...	File: &quot;Y:\Maxquant and PD searches\MS5854\ECL04405.raw&quot;; SpectrumID: &quot;14527&quot;; PrecursorID: &quot;1&quot;; scans: &quot;9623&quot; RTINSECONDS=1213 |id=11057|path=../gpm/archive/GPM80100010506.xml|source=F:\Box\MassSpec-Shared\active projects\MS5854_Geoge Carman\mgf\ECL04405.mgf|	ECL04405	1	1	HUMAN|	0	453.573	20.2167
11098	-3.1	2.42	780.498	-1	2	1	16.9	sqsk	185	VLPVPQK	191	avpy		sp|CASB_BOVIN|	Beta-casein; Contains: Casoparan; Contains: Antioxidant peptide; ...	File: &quot;Y:\Maxquant and PD searches\MS5854\ECL04405.raw&quot;; SpectrumID: &quot;14548&quot;; PrecursorID: &quot;0&quot;; scans: &quot;9647&quot; RTINSECONDS=1215 |id=11098|path=../gpm/archive/GPM80100010506.xml|source=F:\Box\MassSpec-Shared\active projects\MS5854_Geoge Carman\mgf\ECL04405.mgf|	ECL04405	1	1	BOVIN|	0	390.753	20.25
11106	-3.6	2.62	1052.53	0.3	2	1	19.03	kcln	121	LTYGENDLK	129	fsvd		Pah1-BR	no protein information available	File: &quot;Y:\Maxquant and PD searches\MS5854\ECL04405.raw&quot;; SpectrumID: &quot;14554&quot;; PrecursorID: &quot;0&quot;; scans: &quot;9655&quot; RTINSECONDS=1216 |id=11106|path=../gpm/archive/GPM80100010506.xml|source=F:\Box\MassSpec-Shared\active projects\MS5854_Geoge Carman\mgf\ECL04405.mgf|	ECL04405	1	1	Pah1-BR	0	526.767	20.2667
11112	-2.4	2.64	816.457	-0.9	2	1	12.2	lsyr	298	TVGIPSSR	305	ifti		Pah1-BR	no protein information available	File: &quot;Y:\Maxquant and PD searches\MS5854\ECL04405.raw&quot;; SpectrumID: &quot;14557&quot;; PrecursorID: &quot;0&quot;; scans: &quot;9658&quot; RTINSECONDS=1216 |id=11112|path=../gpm/archive/GPM80100010506.xml|source=F:\Box\MassSpec-Shared\active projects\MS5854_Geoge Carman\mgf\ECL04405.mgf|	ECL04405	1	1	Pah1-BR	0	408.733	20.2667
11127	-3.9	2.81	1155.58	-0.6	3	1	20.84	litk	436	EEIMHGLQAK	445	]		sp|Q12250|RPN5_YEAST	26S proteasome regulatory subunit RPN5; Proteasome non-ATPase ...	File: &quot;Y:\Maxquant and PD searches\MS5854\ECL04405.raw&quot;; SpectrumID: &quot;14562&quot;; PrecursorID: &quot;0&quot;; scans: &quot;9665&quot; RTINSECONDS=1216 |id=11127|path=../gpm/archive/GPM80100010506.xml|source=F:\Box\MassSpec-Shared\active projects\MS5854_Geoge Carman\mgf\ECL04405.mgf|	ECL04405	1	1	YEAST	0	385.866	20.2667
11128	-8.7	2.93	1857.8	-0.1	3	1	19.5	ycyr	337	CGNQAAIMEVDENHNR	352	qflq	C337+Carbamidomethyl;	sp|P23595|PP2A2_YEAST	Serine/threonine-protein phosphatase PP2A-2 catalytic subunit; ...	File: &quot;Y:\Maxquant and PD searches\MS5854\ECL04405.raw&quot;; SpectrumID: &quot;14563&quot;; PrecursorID: &quot;0&quot;; scans: &quot;9666&quot; RTINSECONDS=1216 |id=11128|path=../gpm/archive/GPM80100010506.xml|source=F:\Box\MassSpec-Shared\active projects\MS5854_Geoge Carman\mgf\ECL04405.mgf|	ECL04405	1	1	YEAST	0	619.938	20.2667
11136	-8.3	2.84	1155.58	0	2	0.667	20.84	litk	436	EEIMHGLQAK	445	]		sp|Q12250|RPN5_YEAST	26S proteasome regulatory subunit RPN5; Proteasome non-ATPase ...	File: &quot;Y:\Maxquant and PD searches\MS5854\ECL04405.raw&quot;; SpectrumID: &quot;14567&quot;; PrecursorID: &quot;0&quot;; scans: &quot;9670&quot; RTINSECONDS=1217 |id=11136|path=../gpm/archive/GPM80100010506.xml|source=F:\Box\MassSpec-Shared\active projects\MS5854_Geoge Carman\mgf\ECL04405.mgf|	ECL04405	1	1	YEAST	0	578.295	20.2833
11137	-2.3	2.84	1155.54	0.8	2	1	22.21	rllr	468	DYQELMNVK	476	lald	M473+Oxidation;	sp|K22E_HUMAN|	Keratin, type II cytoskeletal 2 epidermal; Cytokeratin-2e; CK-2e; ...	File: &quot;Y:\Maxquant and PD searches\MS5854\ECL04405.raw&quot;; SpectrumID: &quot;14567&quot;; PrecursorID: &quot;1&quot;; scans: &quot;9670&quot; RTINSECONDS=1217 |id=11137|path=../gpm/archive/GPM80100010506.xml|source=F:\Box\MassSpec-Shared\active projects\MS5854_Geoge Carman\mgf\ECL04405.mgf|	ECL04405	1	1	HUMAN|	0	578.271	20.2833
11179	-2.1	2.55	1084.5	0.7	2	1	21.77	tlkk	294	DVDNAYMIK	302	velq	M300+Oxidation;	sp|K22E_HUMAN|	Keratin, type II cytoskeletal 2 epidermal; Cytokeratin-2e; CK-2e; ...	File: &quot;Y:\Maxquant and PD searches\MS5854\ECL04405.raw&quot;; SpectrumID: &quot;14591&quot;; PrecursorID: &quot;0&quot;; scans: &quot;9695&quot; RTINSECONDS=1219 |id=11179|path=../gpm/archive/GPM80100010506.xml|source=F:\Box\MassSpec-Shared\active projects\MS5854_Geoge Carman\mgf\ECL04405.mgf|	ECL04405	1	1	HUMAN|	0	542.753	20.3167
11230	-3.1	2.71	1100.65	-0.5	3	1	24.07	qlkr	329	GMVLAKPGTVK	339	ahtk		sp|P02992|EFTU_YEAST	Elongation factor Tu, mitochondrial; tufM; Flags: Precursor;	File: &quot;Y:\Maxquant and PD searches\MS5854\ECL04405.raw&quot;; SpectrumID: &quot;14621&quot;; PrecursorID: &quot;0&quot;; scans: &quot;9728&quot; RTINSECONDS=1221 |id=11230|path=../gpm/archive/GPM80100010506.xml|source=F:\Box\MassSpec-Shared\active projects\MS5854_Geoge Carman\mgf\ECL04405.mgf|	ECL04405	1	1	YEAST	0	367.555	20.35
11232	-4.3	2.66	1155.54	0	2	1	22.21	rllr	468	DYQELMNVK	476	lald	M473+Oxidation;	sp|K22E_HUMAN|	Keratin, type II cytoskeletal 2 epidermal; Cytokeratin-2e; CK-2e; ...	File: &quot;Y:\Maxquant and PD searches\MS5854\ECL04405.raw&quot;; SpectrumID: &quot;14623&quot;; PrecursorID: &quot;0&quot;; scans: &quot;9731&quot; RTINSECONDS=1221 |id=11232|path=../gpm/archive/GPM80100010506.xml|source=F:\Box\MassSpec-Shared\active projects\MS5854_Geoge Carman\mgf\ECL04405.mgf|	ECL04405	1	1	HUMAN|	0	578.271	20.35
11235	-8.9	3.03	1685.82	-0.1	3	1	20.79	eqik	372	GSIDITTTNSYEKEK	386	lqer		sp|P19882|HSP60_YEAST	Heat shock protein 60, mitochondrial; CPN60; P66; Stimulator factor I 66 kDa component; Flags: Precursor;	File: &quot;Y:\Maxquant and PD searches\MS5854\ECL04405.raw&quot;; SpectrumID: &quot;14624&quot;; PrecursorID: &quot;0&quot;; scans: &quot;9732&quot; RTINSECONDS=1221 |id=11235|path=../gpm/archive/GPM80100010506.xml|source=F:\Box\MassSpec-Shared\active projects\MS5854_Geoge Carman\mgf\ECL04405.mgf|	ECL04405	1	1	YEAST	0	562.613	20.35
11243	-2.3	2.92	1268.72	0.3	3	1	19.49	qpln	171	VKVDPEIQNVK	181	aqer		sp|K22E_HUMAN|	Keratin, type II cytoskeletal 2 epidermal; Cytokeratin-2e; CK-2e; ...	File: &quot;Y:\Maxquant and PD searches\MS5854\ECL04405.raw&quot;; SpectrumID: &quot;14629&quot;; PrecursorID: &quot;1&quot;; scans: &quot;9739&quot; RTINSECONDS=1222 |id=11243|path=../gpm/archive/GPM80100010506.xml|source=F:\Box\MassSpec-Shared\active projects\MS5854_Geoge Carman\mgf\ECL04405.mgf|	ECL04405	1	1	HUMAN|	0	423.579	20.3667
11244	-9.4	2.8	1100.65	0.5	2	0.667	24.07	qlkr	329	GMVLAKPGTVK	339	ahtk		sp|P02992|EFTU_YEAST	Elongation factor Tu, mitochondrial; tufM; Flags: Precursor;	File: &quot;Y:\Maxquant and PD searches\MS5854\ECL04405.raw&quot;; SpectrumID: &quot;14630&quot;; PrecursorID: &quot;0&quot;; scans: &quot;9740&quot; RTINSECONDS=1222 |id=11244|path=../gpm/archive/GPM80100010506.xml|source=F:\Box\MassSpec-Shared\active projects\MS5854_Geoge Carman\mgf\ECL04405.mgf|	ECL04405	1	1	YEAST	0	550.829	20.3667
11249	-4	3.17	1268.72	0.3	3	1	19.49	qpln	171	VKVDPEIQNVK	181	aqer		sp|K22E_HUMAN|	Keratin, type II cytoskeletal 2 epidermal; Cytokeratin-2e; CK-2e; ...	File: &quot;Y:\Maxquant and PD searches\MS5854\ECL04405.raw&quot;; SpectrumID: &quot;14633&quot;; PrecursorID: &quot;0&quot;; scans: &quot;9743&quot; RTINSECONDS=1222 |id=11249|path=../gpm/archive/GPM80100010506.xml|source=F:\Box\MassSpec-Shared\active projects\MS5854_Geoge Carman\mgf\ECL04405.mgf|	ECL04405	1	1	HUMAN|	0	423.579	20.3667
11250	-12	2.88	1685.82	-0.6	2	0.667	20.79	eqik	372	GSIDITTTNSYEKEK	386	lqer		sp|P19882|HSP60_YEAST	Heat shock protein 60, mitochondrial; CPN60; P66; Stimulator factor I 66 kDa component; Flags: Precursor;	File: &quot;Y:\Maxquant and PD searches\MS5854\ECL04405.raw&quot;; SpectrumID: &quot;14634&quot;; PrecursorID: &quot;0&quot;; scans: &quot;9744&quot; RTINSECONDS=1222 |id=11250|path=../gpm/archive/GPM80100010506.xml|source=F:\Box\MassSpec-Shared\active projects\MS5854_Geoge Carman\mgf\ECL04405.mgf|	ECL04405	1	1	YEAST	0	843.415	20.3667
11256	-5	2.89	1259.63	-1.3	2	1	23.28	legr	219	QPEIGEQAIMK	229	llda	M228+Oxidation;	sp|P02992|EFTU_YEAST	Elongation factor Tu, mitochondrial; tufM; Flags: Precursor;	File: &quot;Y:\Maxquant and PD searches\MS5854\ECL04405.raw&quot;; SpectrumID: &quot;14638&quot;; PrecursorID: &quot;0&quot;; scans: &quot;9748&quot; RTINSECONDS=1223 |id=11256|path=../gpm/archive/GPM80100010506.xml|source=F:\Box\MassSpec-Shared\active projects\MS5854_Geoge Carman\mgf\ECL04405.mgf|	ECL04405	1	1	YEAST	0	630.319	20.3833
11299	-5.5	2.36	1334.6	0.4	3	1	20.07	stik	237	NSLFDSETHER	247	llkd		sp|P48362|HGH1_YEAST	Protein HGH1; HMG1/2 protein homolog;	File: &quot;Y:\Maxquant and PD searches\MS5854\ECL04405.raw&quot;; SpectrumID: &quot;14666&quot;; PrecursorID: &quot;0&quot;; scans: &quot;9777&quot; RTINSECONDS=1225 |id=11299|path=../gpm/archive/GPM80100010506.xml|source=F:\Box\MassSpec-Shared\active projects\MS5854_Geoge Carman\mgf\ECL04405.mgf|	ECL04405	1	1	YEAST	0	445.538	20.4167
11315	-6.3	2.71	1074.61	0.3	3	1	22.46	wvak	293	SLVAAGLCKR	302	vqvq	C300+Carbamidomethyl;	sp|P19358|METK2_YEAST	S-adenosylmethionine synthase 2; AdoMet synthase 2; EC 2.5.1.6 ...	File: &quot;Y:\Maxquant and PD searches\MS5854\ECL04405.raw&quot;; SpectrumID: &quot;14679&quot;; PrecursorID: &quot;0&quot;; scans: &quot;9792&quot; RTINSECONDS=1226 |id=11315|path=../gpm/archive/GPM80100010506.xml|source=F:\Box\MassSpec-Shared\active projects\MS5854_Geoge Carman\mgf\ECL04405.mgf|	ECL04405	1	1	YEAST	0	358.875	20.4333
11337	-3.6	2.81	1074.61	0	2	0.667	22.46	wvak	293	SLVAAGLCKR	302	vqvq	C300+Carbamidomethyl;	sp|P19358|METK2_YEAST	S-adenosylmethionine synthase 2; AdoMet synthase 2; EC 2.5.1.6 ...	File: &quot;Y:\Maxquant and PD searches\MS5854\ECL04405.raw&quot;; SpectrumID: &quot;14691&quot;; PrecursorID: &quot;0&quot;; scans: &quot;9805&quot; RTINSECONDS=1227 |id=11337|path=../gpm/archive/GPM80100010506.xml|source=F:\Box\MassSpec-Shared\active projects\MS5854_Geoge Carman\mgf\ECL04405.mgf|	ECL04405	1	1	YEAST	0	537.808	20.45
11341	-6.4	2.84	1316.52	0.6	2	1	21.08	selk	257	NMQDMVEDYR	266	nkye	M261+Oxidation;	sp|K2C1_HUMAN|	Keratin, type II cytoskeletal 1; 67 kDa cytokeratin; Cytokeratin-1; ...	File: &quot;Y:\Maxquant and PD searches\MS5854\ECL04405.raw&quot;; SpectrumID: &quot;14694&quot;; PrecursorID: &quot;0&quot;; scans: &quot;9809&quot; RTINSECONDS=1227 |id=11341|path=../gpm/archive/GPM80100010506.xml|source=F:\Box\MassSpec-Shared\active projects\MS5854_Geoge Carman\mgf\ECL04405.mgf|	ECL04405	1	1	HUMAN|	0	658.766	20.45
11345	-3.8	3.13	1154.63	-0.5	3	0.75	23.06	amig	176	KDWTHLGVAK	185	lfse		Pah1-BR	no protein information available	File: &quot;Y:\Maxquant and PD searches\MS5854\ECL04405.raw&quot;; SpectrumID: &quot;14696&quot;; PrecursorID: &quot;0&quot;; scans: &quot;9811&quot; RTINSECONDS=1228 |id=11345|path=../gpm/archive/GPM80100010506.xml|source=F:\Box\MassSpec-Shared\active projects\MS5854_Geoge Carman\mgf\ECL04405.mgf|	ECL04405	1	1	Pah1-BR	0	385.549	20.4667
11364	-2.6	2.83	1018.5	0.5	2	1	18.78	ipnk	376	QLNCVIDR	383	vngi	C379+Carbamidomethyl; N378+Deamidated;	sp|Q06103|RPN7_YEAST	26S proteasome regulatory subunit RPN7;	File: &quot;Y:\Maxquant and PD searches\MS5854\ECL04405.raw&quot;; SpectrumID: &quot;14705&quot;; PrecursorID: &quot;0&quot;; scans: &quot;9823&quot; RTINSECONDS=1228 |id=11364|path=../gpm/archive/GPM80100010506.xml|source=F:\Box\MassSpec-Shared\active projects\MS5854_Geoge Carman\mgf\ECL04405.mgf|	ECL04405	1	1	YEAST	0	509.753	20.4667
11389	-2.5	2.86	1358.7	0.3	3	1	20.72	valr	246	QSVEADINGLRR	257	vlde	N253+Deamidated;	sp|K1C10_HUMAN|	Keratin, type I cytoskeletal 10; Cytokeratin-10; CK-10; Keratin-10; ...	File: &quot;Y:\Maxquant and PD searches\MS5854\ECL04405.raw&quot;; SpectrumID: &quot;15748&quot;; PrecursorID: &quot;0&quot;; scans: &quot;9840&quot; RTINSECONDS=1230 |id=11389|path=../gpm/archive/GPM80100010506.xml|source=F:\Box\MassSpec-Shared\active projects\MS5854_Geoge Carman\mgf\ECL04405.mgf|	ECL04405	1	1	HUMAN|	0	453.573	20.5
11402	-4.6	2.77	1235.64	-0.2	3	1	21.49	sgai	28	DVIVVEHPDGR	38	lscs		Pah1-BR	no protein information available	File: &quot;Y:\Maxquant and PD searches\MS5854\ECL04405.raw&quot;; SpectrumID: &quot;15752&quot;; PrecursorID: &quot;0&quot;; scans: &quot;9844&quot; RTINSECONDS=1230 |id=11402|path=../gpm/archive/GPM80100010506.xml|source=F:\Box\MassSpec-Shared\active projects\MS5854_Geoge Carman\mgf\ECL04405.mgf|	ECL04405	1	1	Pah1-BR	0	412.551	20.5
11415	-8.9	2.6	1708.83	0.5	3	1	22.67	dfvk	30	VQGIDYSKPEATNMR	44	atdl		sp|P38791|DHYS_YEAST	Deoxyhypusine synthase {ECO:0000303|PubMed:8612813}; DHS {ECO:0000303|PubMed:8612813}; ...	File: &quot;Y:\Maxquant and PD searches\MS5854\ECL04405.raw&quot;; SpectrumID: &quot;15756&quot;; PrecursorID: &quot;0&quot;; scans: &quot;9849&quot; RTINSECONDS=1230 |id=11415|path=../gpm/archive/GPM80100010506.xml|source=F:\Box\MassSpec-Shared\active projects\MS5854_Geoge Carman\mgf\ECL04405.mgf|	ECL04405	1	1	YEAST	0	570.283	20.5
11418	-4.6	2.33	807.399	1.1	1	0.5	15.79	dnar	229	LAADDFR	235	lkye		sp|K1C10_HUMAN|	Keratin, type I cytoskeletal 10; Cytokeratin-10; CK-10; Keratin-10; ...	File: &quot;Y:\Maxquant and PD searches\MS5854\ECL04405.raw&quot;; SpectrumID: &quot;15759&quot;; PrecursorID: &quot;0&quot;; scans: &quot;9852&quot; RTINSECONDS=1231 |id=11418|path=../gpm/archive/GPM80100010506.xml|source=F:\Box\MassSpec-Shared\active projects\MS5854_Geoge Carman\mgf\ECL04405.mgf|	ECL04405	1	1	HUMAN|	0	807.399	20.5167
11433	-5.4	3.02	1323.67	0	3	1	28.1	ddfr	241	IKFEMEQNLR	250	qgvd	M245+Oxidation;	sp|K1C9_HUMAN|	Keratin, type I cytoskeletal 9; Cytokeratin-9; CK-9; Keratin-9; ...	File: &quot;Y:\Maxquant and PD searches\MS5854\ECL04405.raw&quot;; SpectrumID: &quot;15766&quot;; PrecursorID: &quot;0&quot;; scans: &quot;9859&quot; RTINSECONDS=1231 |id=11433|path=../gpm/archive/GPM80100010506.xml|source=F:\Box\MassSpec-Shared\active projects\MS5854_Geoge Carman\mgf\ECL04405.mgf|	ECL04405	1	1	HUMAN|	0	441.896	20.5167
11441	-4	3.07	1258.65	0.6	3	0.75	22.9	hpdg	38	RLSCSPFHVR	47	fgkf	C41+Carbamidomethyl;	Pah1-BR	no protein information available	File: &quot;Y:\Maxquant and PD searches\MS5854\ECL04405.raw&quot;; SpectrumID: &quot;15770&quot;; PrecursorID: &quot;0&quot;; scans: &quot;9863&quot; RTINSECONDS=1232 |id=11441|path=../gpm/archive/GPM80100010506.xml|source=F:\Box\MassSpec-Shared\active projects\MS5854_Geoge Carman\mgf\ECL04405.mgf|	ECL04405	1	1	Pah1-BR	0	420.221	20.5333
11452	-10.1	2.9	1315.67	0.4	3	0.75	22.9	ehpd	37	GRLSCSPFHVR	47	fgkf	C41+Carbamidomethyl;	Pah1-BR	no protein information available	File: &quot;Y:\Maxquant and PD searches\MS5854\ECL04405.raw&quot;; SpectrumID: &quot;15779&quot;; PrecursorID: &quot;0&quot;; scans: &quot;9873&quot; RTINSECONDS=1232 |id=11452|path=../gpm/archive/GPM80100010506.xml|source=F:\Box\MassSpec-Shared\active projects\MS5854_Geoge Carman\mgf\ECL04405.mgf|	ECL04405	1	1	Pah1-BR	0	439.228	20.5333
11477	-13.1	2.85	1620.78	0.9	2	1	19.89	vask	102	TNEAAGDGTTSATVLGR	118	aift		sp|P19882|HSP60_YEAST	Heat shock protein 60, mitochondrial; CPN60; P66; Stimulator factor I 66 kDa component; Flags: Precursor;	File: &quot;Y:\Maxquant and PD searches\MS5854\ECL04405.raw&quot;; SpectrumID: &quot;15790&quot;; PrecursorID: &quot;0&quot;; scans: &quot;9884&quot; RTINSECONDS=1233 |id=11477|path=../gpm/archive/GPM80100010506.xml|source=F:\Box\MassSpec-Shared\active projects\MS5854_Geoge Carman\mgf\ECL04405.mgf|	ECL04405	1	1	YEAST	0	810.895	20.55
11484	-7	2.77	1323.67	0.5	2	0.667	28.1	ddfr	241	IKFEMEQNLR	250	qgvd	M245+Oxidation;	sp|K1C9_HUMAN|	Keratin, type I cytoskeletal 9; Cytokeratin-9; CK-9; Keratin-9; ...	File: &quot;Y:\Maxquant and PD searches\MS5854\ECL04405.raw&quot;; SpectrumID: &quot;15793&quot;; PrecursorID: &quot;0&quot;; scans: &quot;9888&quot; RTINSECONDS=1233 |id=11484|path=../gpm/archive/GPM80100010506.xml|source=F:\Box\MassSpec-Shared\active projects\MS5854_Geoge Carman\mgf\ECL04405.mgf|	ECL04405	1	1	HUMAN|	0	662.34	20.55
11485	-6.7	2.86	2017.88	0.6	3	1	31.59	dqsr	251	LDSELKNMQDMVEDYR	266	nkye	M258+Oxidation; M261+Oxidation;	sp|K2C1_HUMAN|	Keratin, type II cytoskeletal 1; 67 kDa cytokeratin; Cytokeratin-1; ...	File: &quot;Y:\Maxquant and PD searches\MS5854\ECL04405.raw&quot;; SpectrumID: &quot;15794&quot;; PrecursorID: &quot;0&quot;; scans: &quot;9889&quot; RTINSECONDS=1234 |id=11485|path=../gpm/archive/GPM80100010506.xml|source=F:\Box\MassSpec-Shared\active projects\MS5854_Geoge Carman\mgf\ECL04405.mgf|	ECL04405	1	1	HUMAN|	0	673.3	20.5667
11531	-7.1	2.79	1017.51	0.6	2	1	18.78	ipnk	376	QLNCVIDR	383	vngi	C379+Carbamidomethyl;	sp|Q06103|RPN7_YEAST	26S proteasome regulatory subunit RPN7;	File: &quot;Y:\Maxquant and PD searches\MS5854\ECL04405.raw&quot;; SpectrumID: &quot;15826&quot;; PrecursorID: &quot;0&quot;; scans: &quot;9922&quot; RTINSECONDS=1236 |id=11531|path=../gpm/archive/GPM80100010506.xml|source=F:\Box\MassSpec-Shared\active projects\MS5854_Geoge Carman\mgf\ECL04405.mgf|	ECL04405	1	1	YEAST	0	509.261	20.6
11538	-4.1	2.92	1118.51	0.6	2	1	17.75	lser	197	GYSFSTTAER	206	eivr		sp|P60010|ACT_YEAST	Actin;	File: &quot;Y:\Maxquant and PD searches\MS5854\ECL04405.raw&quot;; SpectrumID: &quot;15829&quot;; PrecursorID: &quot;0&quot;; scans: &quot;9925&quot; RTINSECONDS=1236 |id=11538|path=../gpm/archive/GPM80100010506.xml|source=F:\Box\MassSpec-Shared\active projects\MS5854_Geoge Carman\mgf\ECL04405.mgf|	ECL04405	1	1	YEAST	0	559.76	20.6
11551	-5.3	2.75	2017.88	0.9	2	0.667	31.59	dqsr	251	LDSELKNMQDMVEDYR	266	nkye	M258+Oxidation; M261+Oxidation;	sp|K2C1_HUMAN|	Keratin, type II cytoskeletal 1; 67 kDa cytokeratin; Cytokeratin-1; ...	File: &quot;Y:\Maxquant and PD searches\MS5854\ECL04405.raw&quot;; SpectrumID: &quot;15836&quot;; PrecursorID: &quot;0&quot;; scans: &quot;9932&quot; RTINSECONDS=1237 |id=11551|path=../gpm/archive/GPM80100010506.xml|source=F:\Box\MassSpec-Shared\active projects\MS5854_Geoge Carman\mgf\ECL04405.mgf|	ECL04405	1	1	HUMAN|	0	1009.45	20.6167
11561	-4.2	2.72	1017.51	1.3	1	0.5	18.78	ipnk	376	QLNCVIDR	383	vngi	C379+Carbamidomethyl;	sp|Q06103|RPN7_YEAST	26S proteasome regulatory subunit RPN7;	File: &quot;Y:\Maxquant and PD searches\MS5854\ECL04405.raw&quot;; SpectrumID: &quot;15841&quot;; PrecursorID: &quot;0&quot;; scans: &quot;9937&quot; RTINSECONDS=1237 |id=11561|path=../gpm/archive/GPM80100010506.xml|source=F:\Box\MassSpec-Shared\active projects\MS5854_Geoge Carman\mgf\ECL04405.mgf|	ECL04405	1	1	YEAST	0	1017.51	20.6167
11569	-2.1	2.56	807.399	0.9	2	1	15.79	dnar	229	LAADDFR	235	lkye		sp|K1C10_HUMAN|	Keratin, type I cytoskeletal 10; Cytokeratin-10; CK-10; Keratin-10; ...	File: &quot;Y:\Maxquant and PD searches\MS5854\ECL04405.raw&quot;; SpectrumID: &quot;15846&quot;; PrecursorID: &quot;1&quot;; scans: &quot;9942&quot; RTINSECONDS=1238 |id=11569|path=../gpm/archive/GPM80100010506.xml|source=F:\Box\MassSpec-Shared\active projects\MS5854_Geoge Carman\mgf\ECL04405.mgf|	ECL04405	1	1	HUMAN|	0	404.204	20.6333
11589	-2.6	2.7	842.509	-0.2	2	1	19.3	lnsr	108	VATVSLPR	115	scaa		sp|TRYP_PIG|	Trypsin; EC 3.4.21.4; Flags: Precursor;	File: &quot;Y:\Maxquant and PD searches\MS5854\ECL04405.raw&quot;; SpectrumID: &quot;15861&quot;; PrecursorID: &quot;0&quot;; scans: &quot;9958&quot; RTINSECONDS=1239 |id=11589|path=../gpm/archive/GPM80100010506.xml|source=F:\Box\MassSpec-Shared\active projects\MS5854_Geoge Carman\mgf\ECL04405.mgf|	ECL04405	1	1	PIG|	0	421.759	20.65
11596	-2.3	2.66	816.457	-0.4	2	1	12.2	lsyr	298	TVGIPSSR	305	ifti		Pah1-BR	no protein information available	File: &quot;Y:\Maxquant and PD searches\MS5854\ECL04405.raw&quot;; SpectrumID: &quot;15865&quot;; PrecursorID: &quot;0&quot;; scans: &quot;9963&quot; RTINSECONDS=1239 |id=11596|path=../gpm/archive/GPM80100010506.xml|source=F:\Box\MassSpec-Shared\active projects\MS5854_Geoge Carman\mgf\ECL04405.mgf|	ECL04405	1	1	Pah1-BR	0	408.733	20.65
11599	-6	2.82	2336.22	0.9	4	1	25.99	ffyr	190	NIKPGTRPVAQGEDVIASPSDGK	212	ilqv		sp|P39006|PSD1_YEAST	Phosphatidylserine decarboxylase proenzyme 1, mitochondrial {ECO:0000255|HAMAP-Rule:MF_03208, ...	File: &quot;Y:\Maxquant and PD searches\MS5854\ECL04405.raw&quot;; SpectrumID: &quot;15867&quot;; PrecursorID: &quot;0&quot;; scans: &quot;9965&quot; RTINSECONDS=1239 |id=11599|path=../gpm/archive/GPM80100010506.xml|source=F:\Box\MassSpec-Shared\active projects\MS5854_Geoge Carman\mgf\ECL04405.mgf|	ECL04405	1	1	YEAST	0	584.811	20.65
11604	-3.7	2.54	924.551	0.5	2	0.667	13.62	fgkf	52	QILKPSQK	59	kvqv	Q52+Ammonia-loss;	Pah1-BR	no protein information available	File: &quot;Y:\Maxquant and PD searches\MS5854\ECL04405.raw&quot;; SpectrumID: &quot;15870&quot;; PrecursorID: &quot;0&quot;; scans: &quot;9968&quot; RTINSECONDS=1240 |id=11604|path=../gpm/archive/GPM80100010506.xml|source=F:\Box\MassSpec-Shared\active projects\MS5854_Geoge Carman\mgf\ECL04405.mgf|	ECL04405	1	1	Pah1-BR	0	462.78	20.6667
11610	-4.7	2.73	1400.68	-0.4	3	1	23.26	vlak	54	IKEEEMAPYYK	64	ylce		sp|Q06103|RPN7_YEAST	26S proteasome regulatory subunit RPN7;	File: &quot;Y:\Maxquant and PD searches\MS5854\ECL04405.raw&quot;; SpectrumID: &quot;15873&quot;; PrecursorID: &quot;0&quot;; scans: &quot;9972&quot; RTINSECONDS=1240 |id=11610|path=../gpm/archive/GPM80100010506.xml|source=F:\Box\MassSpec-Shared\active projects\MS5854_Geoge Carman\mgf\ECL04405.mgf|	ECL04405	1	1	YEAST	0	467.564	20.6667
11616	-2.9	2.87	1185.59	-0.5	3	1	21.18	grpr	40	HQGIMVGMGQK	50	dsyv		sp|P60010|ACT_YEAST	Actin;	File: &quot;Y:\Maxquant and PD searches\MS5854\ECL04405.raw&quot;; SpectrumID: &quot;15876&quot;; PrecursorID: &quot;0&quot;; scans: &quot;9975&quot; RTINSECONDS=1240 |id=11616|path=../gpm/archive/GPM80100010506.xml|source=F:\Box\MassSpec-Shared\active projects\MS5854_Geoge Carman\mgf\ECL04405.mgf|	ECL04405	1	1	YEAST	0	395.868	20.6667
11619	-5.1	2.63	1185.59	1	2	0.667	21.18	grpr	40	HQGIMVGMGQK	50	dsyv		sp|P60010|ACT_YEAST	Actin;	File: &quot;Y:\Maxquant and PD searches\MS5854\ECL04405.raw&quot;; SpectrumID: &quot;15877&quot;; PrecursorID: &quot;0&quot;; scans: &quot;9976&quot; RTINSECONDS=1240 |id=11619|path=../gpm/archive/GPM80100010506.xml|source=F:\Box\MassSpec-Shared\active projects\MS5854_Geoge Carman\mgf\ECL04405.mgf|	ECL04405	1	1	YEAST	0	593.297	20.6667
11638	-2.2	2.79	1102.55	-1.1	3	1	20.79	pdgr	39	LSCSPFHVR	47	fgkf	C41+Carbamidomethyl;	Pah1-BR	no protein information available	File: &quot;Y:\Maxquant and PD searches\MS5854\ECL04405.raw&quot;; SpectrumID: &quot;15887&quot;; PrecursorID: &quot;0&quot;; scans: &quot;9986&quot; RTINSECONDS=1241 |id=11638|path=../gpm/archive/GPM80100010506.xml|source=F:\Box\MassSpec-Shared\active projects\MS5854_Geoge Carman\mgf\ECL04405.mgf|	ECL04405	1	1	Pah1-BR	0	368.187	20.6833
11656	-7.5	2.76	1400.68	0.7	2	0.667	23.26	vlak	54	IKEEEMAPYYK	64	ylce		sp|Q06103|RPN7_YEAST	26S proteasome regulatory subunit RPN7;	File: &quot;Y:\Maxquant and PD searches\MS5854\ECL04405.raw&quot;; SpectrumID: &quot;15899&quot;; PrecursorID: &quot;0&quot;; scans: &quot;10000&quot; RTINSECONDS=1242 |id=11656|path=../gpm/archive/GPM80100010506.xml|source=F:\Box\MassSpec-Shared\active projects\MS5854_Geoge Carman\mgf\ECL04405.mgf|	ECL04405	1	1	YEAST	0	700.842	20.7
11695	-6.7	2.98	1151.62	0.2	2	0.667	21.74	lspy	274	GNLQNDLIHK	283	iqnd		sp|Q12250|RPN5_YEAST	26S proteasome regulatory subunit RPN5; Proteasome non-ATPase ...	File: &quot;Y:\Maxquant and PD searches\MS5854\ECL04405.raw&quot;; SpectrumID: &quot;15925&quot;; PrecursorID: &quot;0&quot;; scans: &quot;10028&quot; RTINSECONDS=1244 |id=11695|path=../gpm/archive/GPM80100010506.xml|source=F:\Box\MassSpec-Shared\active projects\MS5854_Geoge Carman\mgf\ECL04405.mgf|	ECL04405	1	1	YEAST	0	576.312	20.7333
11708	-6.7	2.99	2622.16	1.5	4	0.8	27.63	selk	257	NMQDMVEDYRNKYEDEINKR	276	tnae	M258+Dioxidation;	sp|K2C1_HUMAN|	Keratin, type II cytoskeletal 1; 67 kDa cytokeratin; Cytokeratin-1; ...	File: &quot;Y:\Maxquant and PD searches\MS5854\ECL04405.raw&quot;; SpectrumID: &quot;15936&quot;; PrecursorID: &quot;0&quot;; scans: &quot;10040&quot; RTINSECONDS=1245 |id=11708|path=../gpm/archive/GPM80100010506.xml|source=F:\Box\MassSpec-Shared\active projects\MS5854_Geoge Carman\mgf\ECL04405.mgf|	ECL04405	1	1	HUMAN|	0	656.295	20.75
11776	-3.1	2.92	811.377	-0.7	2	1	18.33	[	1	MQYVGR	6	algs	M1+Oxidation; M1+Acetyl;	Pah1-BR	no protein information available	File: &quot;Y:\Maxquant and PD searches\MS5854\ECL04405.raw&quot;; SpectrumID: &quot;15972&quot;; PrecursorID: &quot;1&quot;; scans: &quot;10079&quot; RTINSECONDS=1248 |id=11776|path=../gpm/archive/GPM80100010506.xml|source=F:\Box\MassSpec-Shared\active projects\MS5854_Geoge Carman\mgf\ECL04405.mgf|	ECL04405	1	1	Pah1-BR	0	406.192	20.8
11786	-3.4	2.8	1400.68	1.5	3	1	23.26	vlak	54	IKEEEMAPYYK	64	ylce		sp|Q06103|RPN7_YEAST	26S proteasome regulatory subunit RPN7;	File: &quot;Y:\Maxquant and PD searches\MS5854\ECL04405.raw&quot;; SpectrumID: &quot;15978&quot;; PrecursorID: &quot;1&quot;; scans: &quot;10085&quot; RTINSECONDS=1249 |id=11786|path=../gpm/archive/GPM80100010506.xml|source=F:\Box\MassSpec-Shared\active projects\MS5854_Geoge Carman\mgf\ECL04405.mgf|	ECL04405	1	1	YEAST	0	467.564	20.8167
11811	-2.4	2.6	862.47	-0.5	2	1	20.91	hvgk	182	LLASAMEK	189	vgke		sp|P19882|HSP60_YEAST	Heat shock protein 60, mitochondrial; CPN60; P66; Stimulator factor I 66 kDa component; Flags: Precursor;	File: &quot;Y:\Maxquant and PD searches\MS5854\ECL04405.raw&quot;; SpectrumID: &quot;15992&quot;; PrecursorID: &quot;0&quot;; scans: &quot;10100&quot; RTINSECONDS=1250 |id=11811|path=../gpm/archive/GPM80100010506.xml|source=F:\Box\MassSpec-Shared\active projects\MS5854_Geoge Carman\mgf\ECL04405.mgf|	ECL04405	1	1	YEAST	0	431.739	20.8333
11814	-2.2	2.53	1147.64	873.1	2	0.667	20.72	gmak	49	TKPDVPLSYK	58	gsif		sp|P53691|PPID_YEAST	Peptidyl-prolyl cis-trans isomerase CPR6; PPIase CPR6; EC 5.2.1.8; ...	File: &quot;Y:\Maxquant and PD searches\MS5854\ECL04405.raw&quot;; SpectrumID: &quot;15994&quot;; PrecursorID: &quot;1&quot;; scans: &quot;10102&quot; RTINSECONDS=1250 |id=11814|path=../gpm/archive/GPM80100010506.xml|source=F:\Box\MassSpec-Shared\active projects\MS5854_Geoge Carman\mgf\ECL04405.mgf|	ECL04405	1	1	YEAST	0	574.322	20.8333
11837	-2.6	2.79	1017.51	984.8	2	1	18.78	ipnk	376	QLNCVIDR	383	vngi	C379+Carbamidomethyl;	sp|Q06103|RPN7_YEAST	26S proteasome regulatory subunit RPN7;	File: &quot;Y:\Maxquant and PD searches\MS5854\ECL04405.raw&quot;; SpectrumID: &quot;16014&quot;; PrecursorID: &quot;1&quot;; scans: &quot;10124&quot; RTINSECONDS=1252 |id=11837|path=../gpm/archive/GPM80100010506.xml|source=F:\Box\MassSpec-Shared\active projects\MS5854_Geoge Carman\mgf\ECL04405.mgf|	ECL04405	1	1	YEAST	0	509.261	20.8667
11852	-5	2.72	960.475	0.3	2	1	19.14	fvtr	173	QMGPMIQR	180	fqte		sp|P25491|MAS5_YEAST	Mitochondrial protein import protein MAS5; Yeast dnaJ protein ...	File: &quot;Y:\Maxquant and PD searches\MS5854\ECL04405.raw&quot;; SpectrumID: &quot;16023&quot;; PrecursorID: &quot;0&quot;; scans: &quot;10134&quot; RTINSECONDS=1253 |id=11852|path=../gpm/archive/GPM80100010506.xml|source=F:\Box\MassSpec-Shared\active projects\MS5854_Geoge Carman\mgf\ECL04405.mgf|	ECL04405	1	1	YEAST	0	480.742	20.8833
11855	-2.5	2.62	938.494	-0.3	2	1	19.87	fgnr	290	ITDALSYR	297	tvgi		Pah1-BR	no protein information available	File: &quot;Y:\Maxquant and PD searches\MS5854\ECL04405.raw&quot;; SpectrumID: &quot;16024&quot;; PrecursorID: &quot;0&quot;; scans: &quot;10135&quot; RTINSECONDS=1253 |id=11855|path=../gpm/archive/GPM80100010506.xml|source=F:\Box\MassSpec-Shared\active projects\MS5854_Geoge Carman\mgf\ECL04405.mgf|	ECL04405	1	1	Pah1-BR	0	469.751	20.8833
11915	-5.6	2.73	1302.71	-0.5	3	0.75	26.71	wrvr	347	HKFVLEDSVTK	357	lmfd		sp|P35184|SQT1_YEAST	Ribosome assembly protein SQT1;	File: &quot;Y:\Maxquant and PD searches\MS5854\ECL04405.raw&quot;; SpectrumID: &quot;16061&quot;; PrecursorID: &quot;0&quot;; scans: &quot;10175&quot; RTINSECONDS=1256 |id=11915|path=../gpm/archive/GPM80100010506.xml|source=F:\Box\MassSpec-Shared\active projects\MS5854_Geoge Carman\mgf\ECL04405.mgf|	ECL04405	1	1	YEAST	0	434.907	20.9333
11933	-8.3	2.73	1196.59	0.2	2	1	20.02	silk	191	GDYSQATVLSR	201	kilk		sp|Q12250|RPN5_YEAST	26S proteasome regulatory subunit RPN5; Proteasome non-ATPase ...	File: &quot;Y:\Maxquant and PD searches\MS5854\ECL04405.raw&quot;; SpectrumID: &quot;16068&quot;; PrecursorID: &quot;0&quot;; scans: &quot;10182&quot; RTINSECONDS=1256 |id=11933|path=../gpm/archive/GPM80100010506.xml|source=F:\Box\MassSpec-Shared\active projects\MS5854_Geoge Carman\mgf\ECL04405.mgf|	ECL04405	1	1	YEAST	0	598.799	20.9333
11956	-2.7	2.73	811.377	-0.4	2	1	18.33	[	1	MQYVGR	6	algs	M1+Oxidation; M1+Acetyl;	Pah1-BR	no protein information available	File: &quot;Y:\Maxquant and PD searches\MS5854\ECL04405.raw&quot;; SpectrumID: &quot;16081&quot;; PrecursorID: &quot;1&quot;; scans: &quot;10195&quot; RTINSECONDS=1257 |id=11956|path=../gpm/archive/GPM80100010506.xml|source=F:\Box\MassSpec-Shared\active projects\MS5854_Geoge Carman\mgf\ECL04405.mgf|	ECL04405	1	1	Pah1-BR	0	406.192	20.95
11981	-5	2.97	1394.72	0.3	3	1	23.63	inkr	277	TNAENEFVTIKK	288	dvdg	N281+Deamidated;	sp|K2C1_HUMAN|	Keratin, type II cytoskeletal 1; 67 kDa cytokeratin; Cytokeratin-1; ...	File: &quot;Y:\Maxquant and PD searches\MS5854\ECL04405.raw&quot;; SpectrumID: &quot;16093&quot;; PrecursorID: &quot;0&quot;; scans: &quot;10210&quot; RTINSECONDS=1258 |id=11981|path=../gpm/archive/GPM80100010506.xml|source=F:\Box\MassSpec-Shared\active projects\MS5854_Geoge Carman\mgf\ECL04405.mgf|	ECL04405	1	1	HUMAN|	0	465.577	20.9667
12001	-15	2.56	1196.59	-2.1	1	0.5	20.02	silk	191	GDYSQATVLSR	201	kilk		sp|Q12250|RPN5_YEAST	26S proteasome regulatory subunit RPN5; Proteasome non-ATPase ...	File: &quot;Y:\Maxquant and PD searches\MS5854\ECL04405.raw&quot;; SpectrumID: &quot;16107&quot;; PrecursorID: &quot;0&quot;; scans: &quot;10224&quot; RTINSECONDS=1259 |id=12001|path=../gpm/archive/GPM80100010506.xml|source=F:\Box\MassSpec-Shared\active projects\MS5854_Geoge Carman\mgf\ECL04405.mgf|	ECL04405	1	1	YEAST	0	1196.59	20.9833
12038	-4.2	2.63	948.588	-0.2	2	0.667	24.16	pesr	320	KLFAATVAK	328	akti		sp|P00560|PGK_YEAST	Phosphoglycerate kinase; EC 2.7.2.3;	File: &quot;Y:\Maxquant and PD searches\MS5854\ECL04405.raw&quot;; SpectrumID: &quot;16133&quot;; PrecursorID: &quot;0&quot;; scans: &quot;10252&quot; RTINSECONDS=1262 |id=12038|path=../gpm/archive/GPM80100010506.xml|source=F:\Box\MassSpec-Shared\active projects\MS5854_Geoge Carman\mgf\ECL04405.mgf|	ECL04405	1	1	YEAST	0	474.798	21.0333
12039	-5.2	2.97	1131.51	0	2	1	20.2	gsrr	36	STSSFSCLSR	45	hggg	C42+Carbamidomethyl;	sp|K22E_HUMAN|	Keratin, type II cytoskeletal 2 epidermal; Cytokeratin-2e; CK-2e; ...	File: &quot;Y:\Maxquant and PD searches\MS5854\ECL04405.raw&quot;; SpectrumID: &quot;16134&quot;; PrecursorID: &quot;0&quot;; scans: &quot;10253&quot; RTINSECONDS=1262 |id=12039|path=../gpm/archive/GPM80100010506.xml|source=F:\Box\MassSpec-Shared\active projects\MS5854_Geoge Carman\mgf\ECL04405.mgf|	ECL04405	1	1	HUMAN|	0	566.259	21.0333
12051	-7.2	2.63	1536.79	-0.7	2	1	19.4	shtk	395	TPTSTDQPLPGPTPK	409	altn		sp|P25573|MGR1_YEAST	Mitochondrial inner membrane i-AAA protease supercomplex subunit ...	File: &quot;Y:\Maxquant and PD searches\MS5854\ECL04405.raw&quot;; SpectrumID: &quot;16142&quot;; PrecursorID: &quot;0&quot;; scans: &quot;10261&quot; RTINSECONDS=1262 |id=12051|path=../gpm/archive/GPM80100010506.xml|source=F:\Box\MassSpec-Shared\active projects\MS5854_Geoge Carman\mgf\ECL04405.mgf|	ECL04405	1	1	YEAST	0	768.899	21.0333
12116	-4.7	2.85	1258.65	-8.7	3	0.75	22.9	hpdg	38	RLSCSPFHVR	47	fgkf	C41+Carbamidomethyl;	Pah1-BR	no protein information available	File: &quot;Y:\Maxquant and PD searches\MS5854\ECL04405.raw&quot;; SpectrumID: &quot;16187&quot;; PrecursorID: &quot;0&quot;; scans: &quot;10308&quot; RTINSECONDS=1266 |id=12116|path=../gpm/archive/GPM80100010506.xml|source=F:\Box\MassSpec-Shared\active projects\MS5854_Geoge Carman\mgf\ECL04405.mgf|	ECL04405	1	1	Pah1-BR	0	420.221	21.1
12136	-3.2	2.94	1201.69	0.8	3	1	22.7	vyir	108	TIRLTNDQLK	117	clnl		Pah1-BR	no protein information available	File: &quot;Y:\Maxquant and PD searches\MS5854\ECL04405.raw&quot;; SpectrumID: &quot;16200&quot;; PrecursorID: &quot;0&quot;; scans: &quot;10321&quot; RTINSECONDS=1267 |id=12136|path=../gpm/archive/GPM80100010506.xml|source=F:\Box\MassSpec-Shared\active projects\MS5854_Geoge Carman\mgf\ECL04405.mgf|	ECL04405	1	1	Pah1-BR	0	401.235	21.1167
12138	-8.5	2.68	1196.59	1.2	2	1	20.02	silk	191	GDYSQATVLSR	201	kilk		sp|Q12250|RPN5_YEAST	26S proteasome regulatory subunit RPN5; Proteasome non-ATPase ...	File: &quot;Y:\Maxquant and PD searches\MS5854\ECL04405.raw&quot;; SpectrumID: &quot;16201&quot;; PrecursorID: &quot;1&quot;; scans: &quot;10322&quot; RTINSECONDS=1267 |id=12138|path=../gpm/archive/GPM80100010506.xml|source=F:\Box\MassSpec-Shared\active projects\MS5854_Geoge Carman\mgf\ECL04405.mgf|	ECL04405	1	1	YEAST	0	598.799	21.1167
12153	-8.1	2.72	1505.83	0.7	3	0.75	25.12	espr	262	YLAEVGKIEEAKR	274	siav		sp|P39003|HXT6_YEAST	High-affinity hexose transporter HXT6;	File: &quot;Y:\Maxquant and PD searches\MS5854\ECL04405.raw&quot;; SpectrumID: &quot;16209&quot;; PrecursorID: &quot;0&quot;; scans: &quot;10331&quot; RTINSECONDS=1268 |id=12153|path=../gpm/archive/GPM80100010506.xml|source=F:\Box\MassSpec-Shared\active projects\MS5854_Geoge Carman\mgf\ECL04405.mgf|	ECL04405	1	1	YEAST	0	502.616	21.1333
12159	-2.1	2.55	1062.57	0.6	2	1	20.14	vpiv	154	ISDIDGTITK	163	sdal		Pah1-BR	no protein information available	File: &quot;Y:\Maxquant and PD searches\MS5854\ECL04405.raw&quot;; SpectrumID: &quot;16212&quot;; PrecursorID: &quot;0&quot;; scans: &quot;10334&quot; RTINSECONDS=1268 |id=12159|path=../gpm/archive/GPM80100010506.xml|source=F:\Box\MassSpec-Shared\active projects\MS5854_Geoge Carman\mgf\ECL04405.mgf|	ECL04405	1	1	Pah1-BR	0	531.788	21.1333
12165	-7.3	2.88	1485.92	-0.5	4	0.8	31.94	aalr	243	REVILKKPEVFK	254	iacl		Pah1-BR	no protein information available	File: &quot;Y:\Maxquant and PD searches\MS5854\ECL04405.raw&quot;; SpectrumID: &quot;16214&quot;; PrecursorID: &quot;0&quot;; scans: &quot;10337&quot; RTINSECONDS=1268 |id=12165|path=../gpm/archive/GPM80100010506.xml|source=F:\Box\MassSpec-Shared\active projects\MS5854_Geoge Carman\mgf\ECL04405.mgf|	ECL04405	1	1	Pah1-BR	0	372.235	21.1333
12188	-8	2.97	1505.83	-1	4	1	25.12	espr	262	YLAEVGKIEEAKR	274	siav		sp|P39003|HXT6_YEAST	High-affinity hexose transporter HXT6;	File: &quot;Y:\Maxquant and PD searches\MS5854\ECL04405.raw&quot;; SpectrumID: &quot;16229&quot;; PrecursorID: &quot;0&quot;; scans: &quot;10353&quot; RTINSECONDS=1269 |id=12188|path=../gpm/archive/GPM80100010506.xml|source=F:\Box\MassSpec-Shared\active projects\MS5854_Geoge Carman\mgf\ECL04405.mgf|	ECL04405	1	1	YEAST	0	377.214	21.15
12203	-7.4	2.89	1485.92	-0.2	3	0.6	31.94	aalr	243	REVILKKPEVFK	254	iacl		Pah1-BR	no protein information available	File: &quot;Y:\Maxquant and PD searches\MS5854\ECL04405.raw&quot;; SpectrumID: &quot;16238&quot;; PrecursorID: &quot;0&quot;; scans: &quot;10362&quot; RTINSECONDS=1270 |id=12203|path=../gpm/archive/GPM80100010506.xml|source=F:\Box\MassSpec-Shared\active projects\MS5854_Geoge Carman\mgf\ECL04405.mgf|	ECL04405	1	1	Pah1-BR	0	495.977	21.1667
12235	-3.3	2.91	791.43	-0.9	2	1	17.9	pivk	200	TPFAEVK	206	laek		sp|P36008|EF1G2_YEAST	Elongation factor 1-gamma 2; EF-1-gamma 2; Eukaryotic elongation ...	File: &quot;Y:\Maxquant and PD searches\MS5854\ECL04405.raw&quot;; SpectrumID: &quot;16257&quot;; PrecursorID: &quot;0&quot;; scans: &quot;10383&quot; RTINSECONDS=1272 |id=12235|path=../gpm/archive/GPM80100010506.xml|source=F:\Box\MassSpec-Shared\active projects\MS5854_Geoge Carman\mgf\ECL04405.mgf|	ECL04405	1	1	YEAST	0	396.219	21.2
12294	-6.3	2.92	1485.92	0.3	3	0.6	31.94	aalr	243	REVILKKPEVFK	254	iacl		Pah1-BR	no protein information available	File: &quot;Y:\Maxquant and PD searches\MS5854\ECL04405.raw&quot;; SpectrumID: &quot;16288&quot;; PrecursorID: &quot;1&quot;; scans: &quot;10416&quot; RTINSECONDS=1274 |id=12294|path=../gpm/archive/GPM80100010506.xml|source=F:\Box\MassSpec-Shared\active projects\MS5854_Geoge Carman\mgf\ECL04405.mgf|	ECL04405	1	1	Pah1-BR	0	495.977	21.2333
12311	-2.5	2.8	1485.92	0.7	2	0.4	31.94	aalr	243	REVILKKPEVFK	254	iacl		Pah1-BR	no protein information available	File: &quot;Y:\Maxquant and PD searches\MS5854\ECL04405.raw&quot;; SpectrumID: &quot;16297&quot;; PrecursorID: &quot;0&quot;; scans: &quot;10425&quot; RTINSECONDS=1275 |id=12311|path=../gpm/archive/GPM80100010506.xml|source=F:\Box\MassSpec-Shared\active projects\MS5854_Geoge Carman\mgf\ECL04405.mgf|	ECL04405	1	1	Pah1-BR	0	743.462	21.25
12335	-4.1	2.77	1071.65	-0.2	3	1	22.7	amek	190	VGKEGVITIR	199	egrt		sp|P19882|HSP60_YEAST	Heat shock protein 60, mitochondrial; CPN60; P66; Stimulator factor I 66 kDa component; Flags: Precursor;	File: &quot;Y:\Maxquant and PD searches\MS5854\ECL04405.raw&quot;; SpectrumID: &quot;16312&quot;; PrecursorID: &quot;0&quot;; scans: &quot;10440&quot; RTINSECONDS=1276 |id=12335|path=../gpm/archive/GPM80100010506.xml|source=F:\Box\MassSpec-Shared\active projects\MS5854_Geoge Carman\mgf\ECL04405.mgf|	ECL04405	1	1	YEAST	0	357.889	21.2667
12381	-2.6	2.62	1102.6	0.1	2	0.667	23.13	pevf	254	KIACLNDIR	262	slyf	C257+Carbamidomethyl;	Pah1-BR	no protein information available	File: &quot;Y:\Maxquant and PD searches\MS5854\ECL04405.raw&quot;; SpectrumID: &quot;16349&quot;; PrecursorID: &quot;0&quot;; scans: &quot;10480&quot; RTINSECONDS=1279 |id=12381|path=../gpm/archive/GPM80100010506.xml|source=F:\Box\MassSpec-Shared\active projects\MS5854_Geoge Carman\mgf\ECL04405.mgf|	ECL04405	1	1	Pah1-BR	0	551.806	21.3167
12386	-8.4	2.59	1140.57	0.7	2	0.667	25.15	pvak	156	HMDLPEIAAK	165	leqe	M157+Oxidation;	sp|Q04697|GSF2_YEAST	Glucose-signaling factor 2; Extracellular mutant protein 6;	File: &quot;Y:\Maxquant and PD searches\MS5854\ECL04405.raw&quot;; SpectrumID: &quot;16354&quot;; PrecursorID: &quot;0&quot;; scans: &quot;10485&quot; RTINSECONDS=1280 |id=12386|path=../gpm/archive/GPM80100010506.xml|source=F:\Box\MassSpec-Shared\active projects\MS5854_Geoge Carman\mgf\ECL04405.mgf|	ECL04405	1	1	YEAST	0	570.79	21.3333
12397	-3	2.63	1284.57	0.4	2	1	19.1	fssc	49	GGGGGSFGAGGGFGSR	64	slvn		sp|K2C1_HUMAN|	Keratin, type II cytoskeletal 1; 67 kDa cytokeratin; Cytokeratin-1; ...	File: &quot;Y:\Maxquant and PD searches\MS5854\ECL04405.raw&quot;; SpectrumID: &quot;16361&quot;; PrecursorID: &quot;0&quot;; scans: &quot;10492&quot; RTINSECONDS=1280 |id=12397|path=../gpm/archive/GPM80100010506.xml|source=F:\Box\MassSpec-Shared\active projects\MS5854_Geoge Carman\mgf\ECL04405.mgf|	ECL04405	1	1	HUMAN|	0	642.79	21.3333
12398	-3.1	2.96	1887.94	-0.8	3	0.6	27.01	ffhr	725	LEESFLVEEDKKHER	739	hpif		MS5857_EV85951	no protein information available	File: &quot;Y:\Maxquant and PD searches\MS5854\ECL04405.raw&quot;; SpectrumID: &quot;16362&quot;; PrecursorID: &quot;0&quot;; scans: &quot;10493&quot; RTINSECONDS=1280 |id=12398|path=../gpm/archive/GPM80100010506.xml|source=F:\Box\MassSpec-Shared\active projects\MS5854_Geoge Carman\mgf\ECL04405.mgf|	ECL04405	1	1	EV85951	0	629.987	21.3333
12423	-4.9	2.95	1163.6	0.2	2	1	25.19	rmqk	316	EITALAPSSMK	326	vkii	M325+Oxidation;	sp|P60010|ACT_YEAST	Actin;	File: &quot;Y:\Maxquant and PD searches\MS5854\ECL04405.raw&quot;; SpectrumID: &quot;16377&quot;; PrecursorID: &quot;0&quot;; scans: &quot;10509&quot; RTINSECONDS=1281 |id=12423|path=../gpm/archive/GPM80100010506.xml|source=F:\Box\MassSpec-Shared\active projects\MS5854_Geoge Carman\mgf\ECL04405.mgf|	ECL04405	1	1	YEAST	0	582.303	21.35
12424	-7.2	3.04	1887.94	-0.3	4	0.8	27.01	ffhr	725	LEESFLVEEDKKHER	739	hpif		MS5857_EV85951	no protein information available	File: &quot;Y:\Maxquant and PD searches\MS5854\ECL04405.raw&quot;; SpectrumID: &quot;16378&quot;; PrecursorID: &quot;0&quot;; scans: &quot;10510&quot; RTINSECONDS=1282 |id=12424|path=../gpm/archive/GPM80100010506.xml|source=F:\Box\MassSpec-Shared\active projects\MS5854_Geoge Carman\mgf\ECL04405.mgf|	ECL04405	1	1	EV85951	0	472.742	21.3667
12427	-4.5	3.2	1104.64	0.9	1	0.333	23.12	psqk	60	KVQVFINEK	68	lsnm		Pah1-BR	no protein information available	File: &quot;Y:\Maxquant and PD searches\MS5854\ECL04405.raw&quot;; SpectrumID: &quot;16379&quot;; PrecursorID: &quot;0&quot;; scans: &quot;10511&quot; RTINSECONDS=1282 |id=12427|path=../gpm/archive/GPM80100010506.xml|source=F:\Box\MassSpec-Shared\active projects\MS5854_Geoge Carman\mgf\ECL04405.mgf|	ECL04405	1	1	Pah1-BR	0	1104.64	21.3667
12446	-5.6	2.98	1172.63	0.3	2	1	18.36	dnlk	375	LASNLANVGDAK	386	tlvi		sp|P06106|CYSD_YEAST	Homocysteine/cysteine synthase {ECO:0000305}; EC 2.5.1.47 {ECO:0000269|PubMed:4609980}; ...	File: &quot;Y:\Maxquant and PD searches\MS5854\ECL04405.raw&quot;; SpectrumID: &quot;16392&quot;; PrecursorID: &quot;1&quot;; scans: &quot;10526&quot; RTINSECONDS=1283 |id=12446|path=../gpm/archive/GPM80100010506.xml|source=F:\Box\MassSpec-Shared\active projects\MS5854_Geoge Carman\mgf\ECL04405.mgf|	ECL04405	1	1	YEAST	0	586.817	21.3833
12453	-4.5	2.84	1381.65	0.9	2	1	22.44	dkvr	166	ALEESNYELEGK	177	ikew		sp|K1C10_HUMAN|	Keratin, type I cytoskeletal 10; Cytokeratin-10; CK-10; Keratin-10; ...	File: &quot;Y:\Maxquant and PD searches\MS5854\ECL04405.raw&quot;; SpectrumID: &quot;16395&quot;; PrecursorID: &quot;0&quot;; scans: &quot;10529&quot; RTINSECONDS=1283 |id=12453|path=../gpm/archive/GPM80100010506.xml|source=F:\Box\MassSpec-Shared\active projects\MS5854_Geoge Carman\mgf\ECL04405.mgf|	ECL04405	1	1	HUMAN|	0	691.328	21.3833
12500	-3.1	3.14	1104.64	-0.8	1	0.333	23.12	psqk	60	KVQVFINEK	68	lsnm		Pah1-BR	no protein information available	File: &quot;Y:\Maxquant and PD searches\MS5854\ECL04405.raw&quot;; SpectrumID: &quot;16425&quot;; PrecursorID: &quot;1&quot;; scans: &quot;10563&quot; RTINSECONDS=1286 |id=12500|path=../gpm/archive/GPM80100010506.xml|source=F:\Box\MassSpec-Shared\active projects\MS5854_Geoge Carman\mgf\ECL04405.mgf|	ECL04405	1	1	Pah1-BR	0	1104.64	21.4333
12505	-2.9	3.11	1044.63	-0.7	2	0.667	23.36	erar	139	VTKDLVEIK	147	keeg		sp|Q12250|RPN5_YEAST	26S proteasome regulatory subunit RPN5; Proteasome non-ATPase ...	File: &quot;Y:\Maxquant and PD searches\MS5854\ECL04405.raw&quot;; SpectrumID: &quot;16430&quot;; PrecursorID: &quot;0&quot;; scans: &quot;10568&quot; RTINSECONDS=1286 |id=12505|path=../gpm/archive/GPM80100010506.xml|source=F:\Box\MassSpec-Shared\active projects\MS5854_Geoge Carman\mgf\ECL04405.mgf|	ECL04405	1	1	YEAST	0	522.819	21.4333
12508	-2.1	2.98	877.478	-1.5	1	0.5	18.59	qkkv	62	QVFINEK	68	lsnm		Pah1-BR	no protein information available	File: &quot;Y:\Maxquant and PD searches\MS5854\ECL04405.raw&quot;; SpectrumID: &quot;16432&quot;; PrecursorID: &quot;0&quot;; scans: &quot;10570&quot; RTINSECONDS=1286 |id=12508|path=../gpm/archive/GPM80100010506.xml|source=F:\Box\MassSpec-Shared\active projects\MS5854_Geoge Carman\mgf\ECL04405.mgf|	ECL04405	1	1	Pah1-BR	0	877.478	21.4333
12511	-6.1	3.29	1381.65	-1.4	1	0.5	22.44	dkvr	166	ALEESNYELEGK	177	ikew		sp|K1C10_HUMAN|	Keratin, type I cytoskeletal 10; Cytokeratin-10; CK-10; Keratin-10; ...	File: &quot;Y:\Maxquant and PD searches\MS5854\ECL04405.raw&quot;; SpectrumID: &quot;16435&quot;; PrecursorID: &quot;0&quot;; scans: &quot;10573&quot; RTINSECONDS=1287 |id=12511|path=../gpm/archive/GPM80100010506.xml|source=F:\Box\MassSpec-Shared\active projects\MS5854_Geoge Carman\mgf\ECL04405.mgf|	ECL04405	1	1	HUMAN|	0	1381.65	21.45
12519	-2.8	2.43	888.479	0	2	1	16.89	snlk	334	LADSIDVR	341	dksf		sp|P43621|COPD_YEAST	Coatomer subunit delta; Delta-coat protein; Delta-COP;	File: &quot;Y:\Maxquant and PD searches\MS5854\ECL04405.raw&quot;; SpectrumID: &quot;16442&quot;; PrecursorID: &quot;0&quot;; scans: &quot;10580&quot; RTINSECONDS=1287 |id=12519|path=../gpm/archive/GPM80100010506.xml|source=F:\Box\MassSpec-Shared\active projects\MS5854_Geoge Carman\mgf\ECL04405.mgf|	ECL04405	1	1	YEAST	0	444.743	21.45
12532	-4.2	2.91	1258.65	-9.5	3	0.75	22.9	hpdg	38	RLSCSPFHVR	47	fgkf	C41+Carbamidomethyl;	Pah1-BR	no protein information available	File: &quot;Y:\Maxquant and PD searches\MS5854\ECL04405.raw&quot;; SpectrumID: &quot;16453&quot;; PrecursorID: &quot;0&quot;; scans: &quot;10593&quot; RTINSECONDS=1288 |id=12532|path=../gpm/archive/GPM80100010506.xml|source=F:\Box\MassSpec-Shared\active projects\MS5854_Geoge Carman\mgf\ECL04405.mgf|	ECL04405	1	1	Pah1-BR	0	420.221	21.4667
12533	-4	2.9	1104.64	0.4	2	0.667	23.12	psqk	60	KVQVFINEK	68	lsnm		Pah1-BR	no protein information available	File: &quot;Y:\Maxquant and PD searches\MS5854\ECL04405.raw&quot;; SpectrumID: &quot;16454&quot;; PrecursorID: &quot;0&quot;; scans: &quot;10595&quot; RTINSECONDS=1289 |id=12533|path=../gpm/archive/GPM80100010506.xml|source=F:\Box\MassSpec-Shared\active projects\MS5854_Geoge Carman\mgf\ECL04405.mgf|	ECL04405	1	1	Pah1-BR	0	552.824	21.4833
12536	-8.4	3.13	1042.53	0.3	2	0.667	23.21	migk	177	DWTHLGVAK	185	lfse	W178+Oxidation;	Pah1-BR	no protein information available	File: &quot;Y:\Maxquant and PD searches\MS5854\ECL04405.raw&quot;; SpectrumID: &quot;16457&quot;; PrecursorID: &quot;0&quot;; scans: &quot;10598&quot; RTINSECONDS=1289 |id=12536|path=../gpm/archive/GPM80100010506.xml|source=F:\Box\MassSpec-Shared\active projects\MS5854_Geoge Carman\mgf\ECL04405.mgf|	ECL04405	1	1	Pah1-BR	0	521.77	21.4833
12537	-6	2.88	1485.92	-0.1	4	0.8	31.94	aalr	243	REVILKKPEVFK	254	iacl		Pah1-BR	no protein information available	File: &quot;Y:\Maxquant and PD searches\MS5854\ECL04405.raw&quot;; SpectrumID: &quot;16458&quot;; PrecursorID: &quot;0&quot;; scans: &quot;10600&quot; RTINSECONDS=1289 |id=12537|path=../gpm/archive/GPM80100010506.xml|source=F:\Box\MassSpec-Shared\active projects\MS5854_Geoge Carman\mgf\ECL04405.mgf|	ECL04405	1	1	Pah1-BR	0	372.235	21.4833
12545	-3.9	3.02	1454.78	0.3	3	0.75	22.54	smfr	196	QYRGDPIEIVHK	207	vsfk		sp|P35191|MDJ1_YEAST	DnaJ homolog 1, mitochondrial; Flags: Precursor;	File: &quot;Y:\Maxquant and PD searches\MS5854\ECL04405.raw&quot;; SpectrumID: &quot;16466&quot;; PrecursorID: &quot;0&quot;; scans: &quot;10610&quot; RTINSECONDS=1290 |id=12545|path=../gpm/archive/GPM80100010506.xml|source=F:\Box\MassSpec-Shared\active projects\MS5854_Geoge Carman\mgf\ECL04405.mgf|	ECL04405	1	1	YEAST	0	485.597	21.5
12551	-3.6	2.86	1104.64	1.8	2	0.667	23.12	psqk	60	KVQVFINEK	68	lsnm		Pah1-BR	no protein information available	File: &quot;Y:\Maxquant and PD searches\MS5854\ECL04405.raw&quot;; SpectrumID: &quot;16471&quot;; PrecursorID: &quot;1&quot;; scans: &quot;10615&quot; RTINSECONDS=1291 |id=12551|path=../gpm/archive/GPM80100010506.xml|source=F:\Box\MassSpec-Shared\active projects\MS5854_Geoge Carman\mgf\ECL04405.mgf|	ECL04405	1	1	Pah1-BR	0	552.824	21.5167
12585	-2.7	3.26	1539.78	655.3	3	1	27.63	dlar	460	LLRDYQELMNTK	471	lald	M468+Oxidation;	sp|K2C1_HUMAN|	Keratin, type II cytoskeletal 1; 67 kDa cytokeratin; Cytokeratin-1; ...	File: &quot;Y:\Maxquant and PD searches\MS5854\ECL04405.raw&quot;; SpectrumID: &quot;16497&quot;; PrecursorID: &quot;0&quot;; scans: &quot;10645&quot; RTINSECONDS=1293 |id=12585|path=../gpm/archive/GPM80100010506.xml|source=F:\Box\MassSpec-Shared\active projects\MS5854_Geoge Carman\mgf\ECL04405.mgf|	ECL04405	1	1	HUMAN|	0	513.933	21.55
12609	-3.1	3.24	1539.78	0.3	3	1	27.63	dlar	460	LLRDYQELMNTK	471	lald	M468+Oxidation;	sp|K2C1_HUMAN|	Keratin, type II cytoskeletal 1; 67 kDa cytokeratin; Cytokeratin-1; ...	File: &quot;Y:\Maxquant and PD searches\MS5854\ECL04405.raw&quot;; SpectrumID: &quot;16516&quot;; PrecursorID: &quot;0&quot;; scans: &quot;10666&quot; RTINSECONDS=1295 |id=12609|path=../gpm/archive/GPM80100010506.xml|source=F:\Box\MassSpec-Shared\active projects\MS5854_Geoge Carman\mgf\ECL04405.mgf|	ECL04405	1	1	HUMAN|	0	513.933	21.5833
12625	-3.4	2.93	1485.92	0.3	3	0.6	31.94	aalr	243	REVILKKPEVFK	254	iacl		Pah1-BR	no protein information available	File: &quot;Y:\Maxquant and PD searches\MS5854\ECL04405.raw&quot;; SpectrumID: &quot;16525&quot;; PrecursorID: &quot;1&quot;; scans: &quot;10675&quot; RTINSECONDS=1296 |id=12625|path=../gpm/archive/GPM80100010506.xml|source=F:\Box\MassSpec-Shared\active projects\MS5854_Geoge Carman\mgf\ECL04405.mgf|	ECL04405	1	1	Pah1-BR	0	495.977	21.6
12632	-4.1	2.94	1278.63	0	3	1	24.84	iacr	370	FDELLEKNDR	379	rsgk		gi|6319594|ref|NP_009676.1|	Translational elongation factor EF-1 alpha; also encoded by TEF1; ...	File: &quot;Y:\Maxquant and PD searches\MS5854\ECL04405.raw&quot;; SpectrumID: &quot;16530&quot;; PrecursorID: &quot;0&quot;; scans: &quot;10680&quot; RTINSECONDS=1296 |id=12632|path=../gpm/archive/GPM80100010506.xml|source=F:\Box\MassSpec-Shared\active projects\MS5854_Geoge Carman\mgf\ECL04405.mgf|	ECL04405	1	1	009676.1|	0	426.883	21.6
12636	-11.3	3.12	1758.74	0.5	3	1	20.95	iisk	147	ESDDLDDVSLNHDER	161	rpss		sp|Q04410|GRH1_YEAST	GRASP65 homolog protein 1;	File: &quot;Y:\Maxquant and PD searches\MS5854\ECL04405.raw&quot;; SpectrumID: &quot;16533&quot;; PrecursorID: &quot;0&quot;; scans: &quot;10683&quot; RTINSECONDS=1296 |id=12636|path=../gpm/archive/GPM80100010506.xml|source=F:\Box\MassSpec-Shared\active projects\MS5854_Geoge Carman\mgf\ECL04405.mgf|	ECL04405	1	1	YEAST	0	586.919	21.6
12661	-3.9	2.88	1104.64	1.5	2	0.667	23.12	psqk	60	KVQVFINEK	68	lsnm		Pah1-BR	no protein information available	File: &quot;Y:\Maxquant and PD searches\MS5854\ECL04405.raw&quot;; SpectrumID: &quot;16546&quot;; PrecursorID: &quot;1&quot;; scans: &quot;10697&quot; RTINSECONDS=1297 |id=12661|path=../gpm/archive/GPM80100010506.xml|source=F:\Box\MassSpec-Shared\active projects\MS5854_Geoge Carman\mgf\ECL04405.mgf|	ECL04405	1	1	Pah1-BR	0	552.824	21.6167
12675	-3.1	2.46	1539.78	0.1	2	0.667	27.63	dlar	460	LLRDYQELMNTK	471	lald	M468+Oxidation;	sp|K2C1_HUMAN|	Keratin, type II cytoskeletal 1; 67 kDa cytokeratin; Cytokeratin-1; ...	File: &quot;Y:\Maxquant and PD searches\MS5854\ECL04405.raw&quot;; SpectrumID: &quot;16556&quot;; PrecursorID: &quot;0&quot;; scans: &quot;10708&quot; RTINSECONDS=1298 |id=12675|path=../gpm/archive/GPM80100010506.xml|source=F:\Box\MassSpec-Shared\active projects\MS5854_Geoge Carman\mgf\ECL04405.mgf|	ECL04405	1	1	HUMAN|	0	770.396	21.6333
12676	-4.4	2.53	938.494	0.9	1	0.5	19.87	fgnr	290	ITDALSYR	297	tvgi		Pah1-BR	no protein information available	File: &quot;Y:\Maxquant and PD searches\MS5854\ECL04405.raw&quot;; SpectrumID: &quot;16557&quot;; PrecursorID: &quot;0&quot;; scans: &quot;10709&quot; RTINSECONDS=1298 |id=12676|path=../gpm/archive/GPM80100010506.xml|source=F:\Box\MassSpec-Shared\active projects\MS5854_Geoge Carman\mgf\ECL04405.mgf|	ECL04405	1	1	Pah1-BR	0	938.494	21.6333
12687	-6.8	2.55	1234.68	0.5	3	1	24.36	ddfr	236	LKYENEVALR	245	qsve		sp|K1C10_HUMAN|	Keratin, type I cytoskeletal 10; Cytokeratin-10; CK-10; Keratin-10; ...	File: &quot;Y:\Maxquant and PD searches\MS5854\ECL04405.raw&quot;; SpectrumID: &quot;16566&quot;; PrecursorID: &quot;0&quot;; scans: &quot;10718&quot; RTINSECONDS=1299 |id=12687|path=../gpm/archive/GPM80100010506.xml|source=F:\Box\MassSpec-Shared\active projects\MS5854_Geoge Carman\mgf\ECL04405.mgf|	ECL04405	1	1	HUMAN|	0	412.232	21.65
12708	-5.8	2.81	1102.55	-0.8	3	1	20.79	pdgr	39	LSCSPFHVR	47	fgkf	C41+Carbamidomethyl;	Pah1-BR	no protein information available	File: &quot;Y:\Maxquant and PD searches\MS5854\ECL04405.raw&quot;; SpectrumID: &quot;16579&quot;; PrecursorID: &quot;0&quot;; scans: &quot;10731&quot; RTINSECONDS=1300 |id=12708|path=../gpm/archive/GPM80100010506.xml|source=F:\Box\MassSpec-Shared\active projects\MS5854_Geoge Carman\mgf\ECL04405.mgf|	ECL04405	1	1	Pah1-BR	0	368.187	21.6667
12721	-5	2.75	1102.55	-0.2	3	1	20.79	pdgr	39	LSCSPFHVR	47	fgkf	C41+Carbamidomethyl;	Pah1-BR	no protein information available	File: &quot;Y:\Maxquant and PD searches\MS5854\ECL04405.raw&quot;; SpectrumID: &quot;16589&quot;; PrecursorID: &quot;0&quot;; scans: &quot;10743&quot; RTINSECONDS=1301 |id=12721|path=../gpm/archive/GPM80100010506.xml|source=F:\Box\MassSpec-Shared\active projects\MS5854_Geoge Carman\mgf\ECL04405.mgf|	ECL04405	1	1	Pah1-BR	0	368.187	21.6833
12722	-7.6	2.37	1234.68	-0.1	2	0.667	24.36	ddfr	236	LKYENEVALR	245	qsve		sp|K1C10_HUMAN|	Keratin, type I cytoskeletal 10; Cytokeratin-10; CK-10; Keratin-10; ...	File: &quot;Y:\Maxquant and PD searches\MS5854\ECL04405.raw&quot;; SpectrumID: &quot;16590&quot;; PrecursorID: &quot;0&quot;; scans: &quot;10744&quot; RTINSECONDS=1301 |id=12722|path=../gpm/archive/GPM80100010506.xml|source=F:\Box\MassSpec-Shared\active projects\MS5854_Geoge Carman\mgf\ECL04405.mgf|	ECL04405	1	1	HUMAN|	0	617.843	21.6833
12726	-5.1	2.64	1340.69	-0.1	3	1	22.47	egvk	58	HTNVNETLSGLR	69	ivwv		sp|Q04410|GRH1_YEAST	GRASP65 homolog protein 1;	File: &quot;Y:\Maxquant and PD searches\MS5854\ECL04405.raw&quot;; SpectrumID: &quot;16593&quot;; PrecursorID: &quot;0&quot;; scans: &quot;10747&quot; RTINSECONDS=1301 |id=12726|path=../gpm/archive/GPM80100010506.xml|source=F:\Box\MassSpec-Shared\active projects\MS5854_Geoge Carman\mgf\ECL04405.mgf|	ECL04405	1	1	YEAST	0	447.569	21.6833
12732	-7.4	2.79	1102.55	2.1	2	0.667	20.79	pdgr	39	LSCSPFHVR	47	fgkf	C41+Carbamidomethyl;	Pah1-BR	no protein information available	File: &quot;Y:\Maxquant and PD searches\MS5854\ECL04405.raw&quot;; SpectrumID: &quot;16596&quot;; PrecursorID: &quot;0&quot;; scans: &quot;10750&quot; RTINSECONDS=1301 |id=12732|path=../gpm/archive/GPM80100010506.xml|source=F:\Box\MassSpec-Shared\active projects\MS5854_Geoge Carman\mgf\ECL04405.mgf|	ECL04405	1	1	Pah1-BR	0	551.777	21.6833
12735	-2.5	2.75	851.51	-0.2	2	0.667	24.68	pqtr	154	EHLLLAR	160	qvgv		sp|P02992|EFTU_YEAST	Elongation factor Tu, mitochondrial; tufM; Flags: Precursor;	File: &quot;Y:\Maxquant and PD searches\MS5854\ECL04405.raw&quot;; SpectrumID: &quot;16597&quot;; PrecursorID: &quot;1&quot;; scans: &quot;10751&quot; RTINSECONDS=1302 |id=12735|path=../gpm/archive/GPM80100010506.xml|source=F:\Box\MassSpec-Shared\active projects\MS5854_Geoge Carman\mgf\ECL04405.mgf|	ECL04405	1	1	YEAST	0	426.259	21.7
12763	-4.2	2.45	825.41	0.8	1	0.5	15.24	gnri	291	TDALSYR	297	tvgi		Pah1-BR	no protein information available	File: &quot;Y:\Maxquant and PD searches\MS5854\ECL04405.raw&quot;; SpectrumID: &quot;16615&quot;; PrecursorID: &quot;0&quot;; scans: &quot;10769&quot; RTINSECONDS=1303 |id=12763|path=../gpm/archive/GPM80100010506.xml|source=F:\Box\MassSpec-Shared\active projects\MS5854_Geoge Carman\mgf\ECL04405.mgf|	ECL04405	1	1	Pah1-BR	0	825.41	21.7167
12792	-2.7	2.48	1339.67	0.3	3	1	28.1	ddfr	241	IKFEMEQNLR	250	qgvd	M245+Dioxidation;	sp|K1C9_HUMAN|	Keratin, type I cytoskeletal 9; Cytokeratin-9; CK-9; Keratin-9; ...	File: &quot;Y:\Maxquant and PD searches\MS5854\ECL04405.raw&quot;; SpectrumID: &quot;16635&quot;; PrecursorID: &quot;0&quot;; scans: &quot;10790&quot; RTINSECONDS=1305 |id=12792|path=../gpm/archive/GPM80100010506.xml|source=F:\Box\MassSpec-Shared\active projects\MS5854_Geoge Carman\mgf\ECL04405.mgf|	ECL04405	1	1	HUMAN|	0	447.228	21.75
12819	-2	2.89	1234.68	-0.4	1	0.333	24.36	ddfr	236	LKYENEVALR	245	qsve		sp|K1C10_HUMAN|	Keratin, type I cytoskeletal 10; Cytokeratin-10; CK-10; Keratin-10; ...	File: &quot;Y:\Maxquant and PD searches\MS5854\ECL04405.raw&quot;; SpectrumID: &quot;16651&quot;; PrecursorID: &quot;0&quot;; scans: &quot;10806&quot; RTINSECONDS=1306 |id=12819|path=../gpm/archive/GPM80100010506.xml|source=F:\Box\MassSpec-Shared\active projects\MS5854_Geoge Carman\mgf\ECL04405.mgf|	ECL04405	1	1	HUMAN|	0	1234.68	21.7667
12823	-5.2	2.76	1112.61	0.2	2	1	19.07	eglr	139	DAQIVVGTPGR	149	vfdn		sp|P10081|IF4A_YEAST	ATP-dependent RNA helicase eIF4A; EC 3.6.4.13 {ECO:0000269|PubMed:12535527, ...	File: &quot;Y:\Maxquant and PD searches\MS5854\ECL04405.raw&quot;; SpectrumID: &quot;16654&quot;; PrecursorID: &quot;0&quot;; scans: &quot;10809&quot; RTINSECONDS=1306 |id=12823|path=../gpm/archive/GPM80100010506.xml|source=F:\Box\MassSpec-Shared\active projects\MS5854_Geoge Carman\mgf\ECL04405.mgf|	ECL04405	1	1	YEAST	0	556.807	21.7667
12838	-5	2.91	1393.73	-0.3	2	0.667	23.63	inkr	277	TNAENEFVTIKK	288	dvdg		sp|K2C1_HUMAN|	Keratin, type II cytoskeletal 1; 67 kDa cytokeratin; Cytokeratin-1; ...	File: &quot;Y:\Maxquant and PD searches\MS5854\ECL04405.raw&quot;; SpectrumID: &quot;16666&quot;; PrecursorID: &quot;0&quot;; scans: &quot;10822&quot; RTINSECONDS=1307 |id=12838|path=../gpm/archive/GPM80100010506.xml|source=F:\Box\MassSpec-Shared\active projects\MS5854_Geoge Carman\mgf\ECL04405.mgf|	ECL04405	1	1	HUMAN|	0	697.37	21.7833
12842	-2.9	2.67	1088.59	0.4	2	1	19.5	eaar	118	SLASSLPGQTK	128	ilak		sp|REF_HEVBR|	Rubber elongation factor protein {ECO:0000303|PubMed:2808390}; ...	File: &quot;Y:\Maxquant and PD searches\MS5854\ECL04405.raw&quot;; SpectrumID: &quot;16668&quot;; PrecursorID: &quot;0&quot;; scans: &quot;10824&quot; RTINSECONDS=1307 |id=12842|path=../gpm/archive/GPM80100010506.xml|source=F:\Box\MassSpec-Shared\active projects\MS5854_Geoge Carman\mgf\ECL04405.mgf|	ECL04405	1	1	HEVBR|	0	544.801	21.7833
12850	-5.1	2.74	1381.65	0.2	2	1	22.44	dkvr	166	ALEESNYELEGK	177	ikew		sp|K1C10_HUMAN|	Keratin, type I cytoskeletal 10; Cytokeratin-10; CK-10; Keratin-10; ...	File: &quot;Y:\Maxquant and PD searches\MS5854\ECL04405.raw&quot;; SpectrumID: &quot;16673&quot;; PrecursorID: &quot;0&quot;; scans: &quot;10829&quot; RTINSECONDS=1308 |id=12850|path=../gpm/archive/GPM80100010506.xml|source=F:\Box\MassSpec-Shared\active projects\MS5854_Geoge Carman\mgf\ECL04405.mgf|	ECL04405	1	1	HUMAN|	0	691.328	21.8
12867	-6	2.66	1102.55	0.5	2	0.667	20.79	pdgr	39	LSCSPFHVR	47	fgkf	C41+Carbamidomethyl;	Pah1-BR	no protein information available	File: &quot;Y:\Maxquant and PD searches\MS5854\ECL04405.raw&quot;; SpectrumID: &quot;16681&quot;; PrecursorID: &quot;2&quot;; scans: &quot;10837&quot; RTINSECONDS=1308 |id=12867|path=../gpm/archive/GPM80100010506.xml|source=F:\Box\MassSpec-Shared\active projects\MS5854_Geoge Carman\mgf\ECL04405.mgf|	ECL04405	1	1	Pah1-BR	0	551.777	21.8
12884	-6.1	2.93	1393.73	0.9	3	1	23.63	inkr	277	TNAENEFVTIKK	288	dvdg		sp|K2C1_HUMAN|	Keratin, type II cytoskeletal 1; 67 kDa cytokeratin; Cytokeratin-1; ...	File: &quot;Y:\Maxquant and PD searches\MS5854\ECL04405.raw&quot;; SpectrumID: &quot;16690&quot;; PrecursorID: &quot;1&quot;; scans: &quot;10846&quot; RTINSECONDS=1309 |id=12884|path=../gpm/archive/GPM80100010506.xml|source=F:\Box\MassSpec-Shared\active projects\MS5854_Geoge Carman\mgf\ECL04405.mgf|	ECL04405	1	1	HUMAN|	0	465.249	21.8167
12895	-3	2.89	1102.55	-0.6	3	1	20.79	pdgr	39	LSCSPFHVR	47	fgkf	C41+Carbamidomethyl;	Pah1-BR	no protein information available	File: &quot;Y:\Maxquant and PD searches\MS5854\ECL04405.raw&quot;; SpectrumID: &quot;16698&quot;; PrecursorID: &quot;1&quot;; scans: &quot;10854&quot; RTINSECONDS=1309 |id=12895|path=../gpm/archive/GPM80100010506.xml|source=F:\Box\MassSpec-Shared\active projects\MS5854_Geoge Carman\mgf\ECL04405.mgf|	ECL04405	1	1	Pah1-BR	0	368.187	21.8167
12904	-3.2	3.17	1104.64	-0.5	2	0.667	23.12	psqk	60	KVQVFINEK	68	lsnm		Pah1-BR	no protein information available	File: &quot;Y:\Maxquant and PD searches\MS5854\ECL04405.raw&quot;; SpectrumID: &quot;16706&quot;; PrecursorID: &quot;0&quot;; scans: &quot;10864&quot; RTINSECONDS=1310 |id=12904|path=../gpm/archive/GPM80100010506.xml|source=F:\Box\MassSpec-Shared\active projects\MS5854_Geoge Carman\mgf\ECL04405.mgf|	ECL04405	1	1	Pah1-BR	0	552.824	21.8333
12905	-3	3.17	1105.63	-0.4	2	0.667	23.12	psqk	60	KVQVFINEK	68	lsnm	N66+Deamidated;	Pah1-BR	no protein information available	File: &quot;Y:\Maxquant and PD searches\MS5854\ECL04405.raw&quot;; SpectrumID: &quot;16706&quot;; PrecursorID: &quot;1&quot;; scans: &quot;10864&quot; RTINSECONDS=1310 |id=12905|path=../gpm/archive/GPM80100010506.xml|source=F:\Box\MassSpec-Shared\active projects\MS5854_Geoge Carman\mgf\ECL04405.mgf|	ECL04405	1	1	Pah1-BR	0	553.317	21.8333
12909	-6.7	2.8	1094.6	-1.1	2	0.667	21.81	gfgn	289	RITDALSYR	297	tvgi		Pah1-BR	no protein information available	File: &quot;Y:\Maxquant and PD searches\MS5854\ECL04405.raw&quot;; SpectrumID: &quot;16710&quot;; PrecursorID: &quot;0&quot;; scans: &quot;10869&quot; RTINSECONDS=1311 |id=12909|path=../gpm/archive/GPM80100010506.xml|source=F:\Box\MassSpec-Shared\active projects\MS5854_Geoge Carman\mgf\ECL04405.mgf|	ECL04405	1	1	Pah1-BR	0	547.802	21.85
12913	-6.6	2.59	913.408	-0.1	2	1	22.64	dntr	234	MTLDDFR	240	ikfe	M234+Oxidation;	sp|K1C9_HUMAN|	Keratin, type I cytoskeletal 9; Cytokeratin-9; CK-9; Keratin-9; ...	File: &quot;Y:\Maxquant and PD searches\MS5854\ECL04405.raw&quot;; SpectrumID: &quot;16714&quot;; PrecursorID: &quot;0&quot;; scans: &quot;10875&quot; RTINSECONDS=1312 |id=12913|path=../gpm/archive/GPM80100010506.xml|source=F:\Box\MassSpec-Shared\active projects\MS5854_Geoge Carman\mgf\ECL04405.mgf|	ECL04405	1	1	HUMAN|	0	457.208	21.8667
12915	-5.9	3.15	1105.63	-0.3	2	0.667	23.12	psqk	60	KVQVFINEK	68	lsnm	N66+Deamidated;	Pah1-BR	no protein information available	File: &quot;Y:\Maxquant and PD searches\MS5854\ECL04405.raw&quot;; SpectrumID: &quot;16716&quot;; PrecursorID: &quot;0&quot;; scans: &quot;10879&quot; RTINSECONDS=1312 |id=12915|path=../gpm/archive/GPM80100010506.xml|source=F:\Box\MassSpec-Shared\active projects\MS5854_Geoge Carman\mgf\ECL04405.mgf|	ECL04405	1	1	Pah1-BR	0	553.317	21.8667
12918	-5.7	2.89	1393.73	720.4	2	0.667	23.63	inkr	277	TNAENEFVTIKK	288	dvdg		sp|K2C1_HUMAN|	Keratin, type II cytoskeletal 1; 67 kDa cytokeratin; Cytokeratin-1; ...	File: &quot;Y:\Maxquant and PD searches\MS5854\ECL04405.raw&quot;; SpectrumID: &quot;16718&quot;; PrecursorID: &quot;0&quot;; scans: &quot;10882&quot; RTINSECONDS=1313 |id=12918|path=../gpm/archive/GPM80100010506.xml|source=F:\Box\MassSpec-Shared\active projects\MS5854_Geoge Carman\mgf\ECL04405.mgf|	ECL04405	1	1	HUMAN|	0	697.37	21.8833
12928	-2.3	2.6	938.494	0.6	2	1	19.87	fgnr	290	ITDALSYR	297	tvgi		Pah1-BR	no protein information available	File: &quot;Y:\Maxquant and PD searches\MS5854\ECL04405.raw&quot;; SpectrumID: &quot;16728&quot;; PrecursorID: &quot;0&quot;; scans: &quot;10896&quot; RTINSECONDS=1314 |id=12928|path=../gpm/archive/GPM80100010506.xml|source=F:\Box\MassSpec-Shared\active projects\MS5854_Geoge Carman\mgf\ECL04405.mgf|	ECL04405	1	1	Pah1-BR	0	469.751	21.9
12931	-4.6	3	768.379	-0.8	1	0.5	16.3	stpf	283	FAGFGNR	289	itda		Pah1-BR	no protein information available	File: &quot;Y:\Maxquant and PD searches\MS5854\ECL04405.raw&quot;; SpectrumID: &quot;16731&quot;; PrecursorID: &quot;0&quot;; scans: &quot;10899&quot; RTINSECONDS=1315 |id=12931|path=../gpm/archive/GPM80100010506.xml|source=F:\Box\MassSpec-Shared\active projects\MS5854_Geoge Carman\mgf\ECL04405.mgf|	ECL04405	1	1	Pah1-BR	0	768.379	21.9167
12942	-13.8	3.05	2065.93	9.2	2	1	22.52	dlsk	203	GLPGVNTAGGSGSDVGTGGMETK	225	lvaa	M222+Oxidation; N208+Deamidated;	sp|P32264|PROB_YEAST	Glutamate 5-kinase; GK; EC 2.7.2.11; Gamma-glutamyl kinase;	File: &quot;Y:\Maxquant and PD searches\MS5854\ECL04405.raw&quot;; SpectrumID: &quot;16741&quot;; PrecursorID: &quot;0&quot;; scans: &quot;10911&quot; RTINSECONDS=1316 |id=12942|path=../gpm/archive/GPM80100010506.xml|source=F:\Box\MassSpec-Shared\active projects\MS5854_Geoge Carman\mgf\ECL04405.mgf|	ECL04405	1	1	YEAST	0	1033.47	21.9333
12944	-2.3	2.56	938.494	1.5	2	1	19.87	fgnr	290	ITDALSYR	297	tvgi		Pah1-BR	no protein information available	File: &quot;Y:\Maxquant and PD searches\MS5854\ECL04405.raw&quot;; SpectrumID: &quot;16742&quot;; PrecursorID: &quot;1&quot;; scans: &quot;10912&quot; RTINSECONDS=1316 |id=12944|path=../gpm/archive/GPM80100010506.xml|source=F:\Box\MassSpec-Shared\active projects\MS5854_Geoge Carman\mgf\ECL04405.mgf|	ECL04405	1	1	Pah1-BR	0	469.751	21.9333
12947	-6.9	2.92	1393.73	-0.1	3	1	23.63	inkr	277	TNAENEFVTIKK	288	dvdg		sp|K2C1_HUMAN|	Keratin, type II cytoskeletal 1; 67 kDa cytokeratin; Cytokeratin-1; ...	File: &quot;Y:\Maxquant and PD searches\MS5854\ECL04405.raw&quot;; SpectrumID: &quot;17761&quot;; PrecursorID: &quot;0&quot;; scans: &quot;10917&quot; RTINSECONDS=1317 |id=12947|path=../gpm/archive/GPM80100010506.xml|source=F:\Box\MassSpec-Shared\active projects\MS5854_Geoge Carman\mgf\ECL04405.mgf|	ECL04405	1	1	HUMAN|	0	465.249	21.95
12948	-6.2	2.81	1064.61	0.1	3	1	21.37	lndr	157	LASYLDKVR	165	alee		sp|K1C10_HUMAN|	Keratin, type I cytoskeletal 10; Cytokeratin-10; CK-10; Keratin-10; ...	File: &quot;Y:\Maxquant and PD searches\MS5854\ECL04405.raw&quot;; SpectrumID: &quot;17762&quot;; PrecursorID: &quot;0&quot;; scans: &quot;10918&quot; RTINSECONDS=1317 |id=12948|path=../gpm/archive/GPM80100010506.xml|source=F:\Box\MassSpec-Shared\active projects\MS5854_Geoge Carman\mgf\ECL04405.mgf|	ECL04405	1	1	HUMAN|	0	355.542	21.95
12951	-12.2	3.04	2064.95	0.6	2	1	22.52	dlsk	203	GLPGVNTAGGSGSDVGTGGMETK	225	lvaa	M222+Oxidation;	sp|P32264|PROB_YEAST	Glutamate 5-kinase; GK; EC 2.7.2.11; Gamma-glutamyl kinase;	File: &quot;Y:\Maxquant and PD searches\MS5854\ECL04405.raw&quot;; SpectrumID: &quot;17765&quot;; PrecursorID: &quot;0&quot;; scans: &quot;10921&quot; RTINSECONDS=1317 |id=12951|path=../gpm/archive/GPM80100010506.xml|source=F:\Box\MassSpec-Shared\active projects\MS5854_Geoge Carman\mgf\ECL04405.mgf|	ECL04405	1	1	YEAST	0	1032.98	21.95
12952	-4.7	3.18	1105.63	-0.4	2	0.667	23.12	psqk	60	KVQVFINEK	68	lsnm	N66+Deamidated;	Pah1-BR	no protein information available	File: &quot;Y:\Maxquant and PD searches\MS5854\ECL04405.raw&quot;; SpectrumID: &quot;17766&quot;; PrecursorID: &quot;0&quot;; scans: &quot;10923&quot; RTINSECONDS=1317 |id=12952|path=../gpm/archive/GPM80100010506.xml|source=F:\Box\MassSpec-Shared\active projects\MS5854_Geoge Carman\mgf\ECL04405.mgf|	ECL04405	1	1	Pah1-BR	0	553.317	21.95
12955	-5.6	2.81	1064.61	-1.2	2	0.667	21.37	lndr	157	LASYLDKVR	165	alee		sp|K1C10_HUMAN|	Keratin, type I cytoskeletal 10; Cytokeratin-10; CK-10; Keratin-10; ...	File: &quot;Y:\Maxquant and PD searches\MS5854\ECL04405.raw&quot;; SpectrumID: &quot;17768&quot;; PrecursorID: &quot;0&quot;; scans: &quot;10927&quot; RTINSECONDS=1318 |id=12955|path=../gpm/archive/GPM80100010506.xml|source=F:\Box\MassSpec-Shared\active projects\MS5854_Geoge Carman\mgf\ECL04405.mgf|	ECL04405	1	1	HUMAN|	0	532.809	21.9667
12957	-4	2.83	951.526	-1.4	2	0.667	16.34	ndrl	158	ASYLDKVR	165	alee		sp|K1C10_HUMAN|	Keratin, type I cytoskeletal 10; Cytokeratin-10; CK-10; Keratin-10; ...	File: &quot;Y:\Maxquant and PD searches\MS5854\ECL04405.raw&quot;; SpectrumID: &quot;17770&quot;; PrecursorID: &quot;0&quot;; scans: &quot;10929&quot; RTINSECONDS=1318 |id=12957|path=../gpm/archive/GPM80100010506.xml|source=F:\Box\MassSpec-Shared\active projects\MS5854_Geoge Carman\mgf\ECL04405.mgf|	ECL04405	1	1	HUMAN|	0	476.267	21.9667
12958	-3.7	2.54	938.494	-0.6	1	0.5	19.87	fgnr	290	ITDALSYR	297	tvgi		Pah1-BR	no protein information available	File: &quot;Y:\Maxquant and PD searches\MS5854\ECL04405.raw&quot;; SpectrumID: &quot;17771&quot;; PrecursorID: &quot;0&quot;; scans: &quot;10931&quot; RTINSECONDS=1319 |id=12958|path=../gpm/archive/GPM80100010506.xml|source=F:\Box\MassSpec-Shared\active projects\MS5854_Geoge Carman\mgf\ECL04405.mgf|	ECL04405	1	1	Pah1-BR	0	938.494	21.9833
12966	-5.1	2.64	880.489	-0.2	2	0.667	16.14	drla	159	SYLDKVR	165	alee		sp|K1C10_HUMAN|	Keratin, type I cytoskeletal 10; Cytokeratin-10; CK-10; Keratin-10; ...	File: &quot;Y:\Maxquant and PD searches\MS5854\ECL04405.raw&quot;; SpectrumID: &quot;17776&quot;; PrecursorID: &quot;0&quot;; scans: &quot;10939&quot; RTINSECONDS=1320 |id=12966|path=../gpm/archive/GPM80100010506.xml|source=F:\Box\MassSpec-Shared\active projects\MS5854_Geoge Carman\mgf\ECL04405.mgf|	ECL04405	1	1	HUMAN|	0	440.748	22
12973	-4.3	2.71	1102.55	-0.9	3	1	20.79	pdgr	39	LSCSPFHVR	47	fgkf	C41+Carbamidomethyl;	Pah1-BR	no protein information available	File: &quot;Y:\Maxquant and PD searches\MS5854\ECL04405.raw&quot;; SpectrumID: &quot;17782&quot;; PrecursorID: &quot;0&quot;; scans: &quot;10948&quot; RTINSECONDS=1321 |id=12973|path=../gpm/archive/GPM80100010506.xml|source=F:\Box\MassSpec-Shared\active projects\MS5854_Geoge Carman\mgf\ECL04405.mgf|	ECL04405	1	1	Pah1-BR	0	368.187	22.0167
12980	-3.2	3.04	1102.55	-0.3	1	0.333	20.79	pdgr	39	LSCSPFHVR	47	fgkf	C41+Carbamidomethyl;	Pah1-BR	no protein information available	File: &quot;Y:\Maxquant and PD searches\MS5854\ECL04405.raw&quot;; SpectrumID: &quot;17789&quot;; PrecursorID: &quot;0&quot;; scans: &quot;10956&quot; RTINSECONDS=1322 |id=12980|path=../gpm/archive/GPM80100010506.xml|source=F:\Box\MassSpec-Shared\active projects\MS5854_Geoge Carman\mgf\ECL04405.mgf|	ECL04405	1	1	Pah1-BR	0	1102.55	22.0333
12981	-8.1	2.71	1102.55	0.5	2	0.667	20.79	pdgr	39	LSCSPFHVR	47	fgkf	C41+Carbamidomethyl;	Pah1-BR	no protein information available	File: &quot;Y:\Maxquant and PD searches\MS5854\ECL04405.raw&quot;; SpectrumID: &quot;17790&quot;; PrecursorID: &quot;0&quot;; scans: &quot;10958&quot; RTINSECONDS=1322 |id=12981|path=../gpm/archive/GPM80100010506.xml|source=F:\Box\MassSpec-Shared\active projects\MS5854_Geoge Carman\mgf\ECL04405.mgf|	ECL04405	1	1	Pah1-BR	0	551.777	22.0333
12987	-3.3	2.83	1031.6	-0.8	2	0.667	22.27	eyfk	265	RGQYIPGLK	273	vngm		sp|P16387|ODPA_YEAST	Pyruvate dehydrogenase E1 component subunit alpha, mitochondrial; ...	File: &quot;Y:\Maxquant and PD searches\MS5854\ECL04405.raw&quot;; SpectrumID: &quot;17795&quot;; PrecursorID: &quot;0&quot;; scans: &quot;10963&quot; RTINSECONDS=1323 |id=12987|path=../gpm/archive/GPM80100010506.xml|source=F:\Box\MassSpec-Shared\active projects\MS5854_Geoge Carman\mgf\ECL04405.mgf|	ECL04405	1	1	YEAST	0	516.304	22.05
12995	-4.9	2.42	825.41	-0.1	1	0.5	15.24	gnri	291	TDALSYR	297	tvgi		Pah1-BR	no protein information available	File: &quot;Y:\Maxquant and PD searches\MS5854\ECL04405.raw&quot;; SpectrumID: &quot;17801&quot;; PrecursorID: &quot;0&quot;; scans: &quot;10971&quot; RTINSECONDS=1323 |id=12995|path=../gpm/archive/GPM80100010506.xml|source=F:\Box\MassSpec-Shared\active projects\MS5854_Geoge Carman\mgf\ECL04405.mgf|	ECL04405	1	1	Pah1-BR	0	825.41	22.05
12997	-9.6	2.67	989.462	0	2	0.667	16.1	dgrl	40	SCSPFHVR	47	fgkf	C41+Carbamidomethyl;	Pah1-BR	no protein information available	File: &quot;Y:\Maxquant and PD searches\MS5854\ECL04405.raw&quot;; SpectrumID: &quot;17803&quot;; PrecursorID: &quot;0&quot;; scans: &quot;10974&quot; RTINSECONDS=1324 |id=12997|path=../gpm/archive/GPM80100010506.xml|source=F:\Box\MassSpec-Shared\active projects\MS5854_Geoge Carman\mgf\ECL04405.mgf|	ECL04405	1	1	Pah1-BR	0	495.235	22.0667
12998	-2.6	2.76	1088.65	0.6	3	1	22.52	rfgk	51	FQILKPSQK	59	kvqv		Pah1-BR	no protein information available	File: &quot;Y:\Maxquant and PD searches\MS5854\ECL04405.raw&quot;; SpectrumID: &quot;17804&quot;; PrecursorID: &quot;0&quot;; scans: &quot;10975&quot; RTINSECONDS=1324 |id=12998|path=../gpm/archive/GPM80100010506.xml|source=F:\Box\MassSpec-Shared\active projects\MS5854_Geoge Carman\mgf\ECL04405.mgf|	ECL04405	1	1	Pah1-BR	0	363.554	22.0667
13000	-2.1	2.94	742.399	-0.3	1	0.333	14.23	rlsc	42	SPFHVR	47	fgkf		Pah1-BR	no protein information available	File: &quot;Y:\Maxquant and PD searches\MS5854\ECL04405.raw&quot;; SpectrumID: &quot;17805&quot;; PrecursorID: &quot;0&quot;; scans: &quot;10976&quot; RTINSECONDS=1324 |id=13000|path=../gpm/archive/GPM80100010506.xml|source=F:\Box\MassSpec-Shared\active projects\MS5854_Geoge Carman\mgf\ECL04405.mgf|	ECL04405	1	1	Pah1-BR	0	742.399	22.0667
13003	-5	2.85	742.399	-1.9	2	0.667	14.23	rlsc	42	SPFHVR	47	fgkf		Pah1-BR	no protein information available	File: &quot;Y:\Maxquant and PD searches\MS5854\ECL04405.raw&quot;; SpectrumID: &quot;17808&quot;; PrecursorID: &quot;0&quot;; scans: &quot;10979&quot; RTINSECONDS=1324 |id=13003|path=../gpm/archive/GPM80100010506.xml|source=F:\Box\MassSpec-Shared\active projects\MS5854_Geoge Carman\mgf\ECL04405.mgf|	ECL04405	1	1	Pah1-BR	0	371.704	22.0667
13007	-3.7	2.78	1088.65	0.2	2	0.667	22.52	rfgk	51	FQILKPSQK	59	kvqv		Pah1-BR	no protein information available	File: &quot;Y:\Maxquant and PD searches\MS5854\ECL04405.raw&quot;; SpectrumID: &quot;17811&quot;; PrecursorID: &quot;0&quot;; scans: &quot;10983&quot; RTINSECONDS=1325 |id=13007|path=../gpm/archive/GPM80100010506.xml|source=F:\Box\MassSpec-Shared\active projects\MS5854_Geoge Carman\mgf\ECL04405.mgf|	ECL04405	1	1	Pah1-BR	0	544.827	22.0833
13013	-9.4	2.56	902.43	-0.3	2	0.667	15.15	grls	41	CSPFHVR	47	fgkf	C41+Carbamidomethyl;	Pah1-BR	no protein information available	File: &quot;Y:\Maxquant and PD searches\MS5854\ECL04405.raw&quot;; SpectrumID: &quot;17817&quot;; PrecursorID: &quot;0&quot;; scans: &quot;10993&quot; RTINSECONDS=1326 |id=13013|path=../gpm/archive/GPM80100010506.xml|source=F:\Box\MassSpec-Shared\active projects\MS5854_Geoge Carman\mgf\ECL04405.mgf|	ECL04405	1	1	Pah1-BR	0	451.719	22.1
13022	-4.5	2.77	1302.7	-1.5	3	1	23.53	dsvr	392	NSKIEISELNR	402	viqr		sp|K2C1_HUMAN|	Keratin, type II cytoskeletal 1; 67 kDa cytokeratin; Cytokeratin-1; ...	File: &quot;Y:\Maxquant and PD searches\MS5854\ECL04405.raw&quot;; SpectrumID: &quot;17824&quot;; PrecursorID: &quot;0&quot;; scans: &quot;11003&quot; RTINSECONDS=1328 |id=13022|path=../gpm/archive/GPM80100010506.xml|source=F:\Box\MassSpec-Shared\active projects\MS5854_Geoge Carman\mgf\ECL04405.mgf|	ECL04405	1	1	HUMAN|	0	434.906	22.1333
13024	-3.5	2.81	1064.61	942.1	3	1	21.37	lndr	157	LASYLDKVR	165	alee		sp|K1C10_HUMAN|	Keratin, type I cytoskeletal 10; Cytokeratin-10; CK-10; Keratin-10; ...	File: &quot;Y:\Maxquant and PD searches\MS5854\ECL04405.raw&quot;; SpectrumID: &quot;17826&quot;; PrecursorID: &quot;0&quot;; scans: &quot;11006&quot; RTINSECONDS=1328 |id=13024|path=../gpm/archive/GPM80100010506.xml|source=F:\Box\MassSpec-Shared\active projects\MS5854_Geoge Carman\mgf\ECL04405.mgf|	ECL04405	1	1	HUMAN|	0	355.542	22.1333
13027	-4.5	2.87	1358.7	-1.7	3	1	20.72	valr	246	QSVEADINGLRR	257	vlde	N253+Deamidated;	sp|K1C10_HUMAN|	Keratin, type I cytoskeletal 10; Cytokeratin-10; CK-10; Keratin-10; ...	File: &quot;Y:\Maxquant and PD searches\MS5854\ECL04405.raw&quot;; SpectrumID: &quot;17829&quot;; PrecursorID: &quot;0&quot;; scans: &quot;11010&quot; RTINSECONDS=1329 |id=13027|path=../gpm/archive/GPM80100010506.xml|source=F:\Box\MassSpec-Shared\active projects\MS5854_Geoge Carman\mgf\ECL04405.mgf|	ECL04405	1	1	HUMAN|	0	453.573	22.15
13037	-4.1	2.95	989.462	-1.4	3	1	16.1	dgrl	40	SCSPFHVR	47	fgkf	C41+Carbamidomethyl;	Pah1-BR	no protein information available	File: &quot;Y:\Maxquant and PD searches\MS5854\ECL04405.raw&quot;; SpectrumID: &quot;17837&quot;; PrecursorID: &quot;0&quot;; scans: &quot;11021&quot; RTINSECONDS=1330 |id=13037|path=../gpm/archive/GPM80100010506.xml|source=F:\Box\MassSpec-Shared\active projects\MS5854_Geoge Carman\mgf\ECL04405.mgf|	ECL04405	1	1	Pah1-BR	0	330.493	22.1667
13038	-5.3	2.76	1548.93	0.5	3	0.6	28.17	fhvr	48	FGKFQILKPSQKK	60	vqvf		Pah1-BR	no protein information available	File: &quot;Y:\Maxquant and PD searches\MS5854\ECL04405.raw&quot;; SpectrumID: &quot;17838&quot;; PrecursorID: &quot;0&quot;; scans: &quot;11023&quot; RTINSECONDS=1330 |id=13038|path=../gpm/archive/GPM80100010506.xml|source=F:\Box\MassSpec-Shared\active projects\MS5854_Geoge Carman\mgf\ECL04405.mgf|	ECL04405	1	1	Pah1-BR	0	516.981	22.1667
13047	-2.8	2.8	1302.7	769.2	3	1	23.53	dsvr	392	NSKIEISELNR	402	viqr		sp|K2C1_HUMAN|	Keratin, type II cytoskeletal 1; 67 kDa cytokeratin; Cytokeratin-1; ...	File: &quot;Y:\Maxquant and PD searches\MS5854\ECL04405.raw&quot;; SpectrumID: &quot;17844&quot;; PrecursorID: &quot;0&quot;; scans: &quot;11031&quot; RTINSECONDS=1331 |id=13047|path=../gpm/archive/GPM80100010506.xml|source=F:\Box\MassSpec-Shared\active projects\MS5854_Geoge Carman\mgf\ECL04405.mgf|	ECL04405	1	1	HUMAN|	0	434.906	22.1833
13051	-2.3	3.08	1105.63	-0.5	2	0.667	23.12	psqk	60	KVQVFINEK	68	lsnm	Q62+Deamidated;	Pah1-BR	no protein information available	File: &quot;Y:\Maxquant and PD searches\MS5854\ECL04405.raw&quot;; SpectrumID: &quot;17848&quot;; PrecursorID: &quot;0&quot;; scans: &quot;11040&quot; RTINSECONDS=1333 |id=13051|path=../gpm/archive/GPM80100010506.xml|source=F:\Box\MassSpec-Shared\active projects\MS5854_Geoge Carman\mgf\ECL04405.mgf|	ECL04405	1	1	Pah1-BR	0	553.317	22.2167
13065	-9.3	2.69	1235.66	-0.2	3	1	24.36	ddfr	236	LKYENEVALR	245	qsve	N240+Deamidated;	sp|K1C10_HUMAN|	Keratin, type I cytoskeletal 10; Cytokeratin-10; CK-10; Keratin-10; ...	File: &quot;Y:\Maxquant and PD searches\MS5854\ECL04405.raw&quot;; SpectrumID: &quot;17857&quot;; PrecursorID: &quot;0&quot;; scans: &quot;11053&quot; RTINSECONDS=1335 |id=13065|path=../gpm/archive/GPM80100010506.xml|source=F:\Box\MassSpec-Shared\active projects\MS5854_Geoge Carman\mgf\ECL04405.mgf|	ECL04405	1	1	HUMAN|	0	412.56	22.25
13070	-2.4	2.6	938.494	-0.2	2	1	19.87	fgnr	290	ITDALSYR	297	tvgi		Pah1-BR	no protein information available	File: &quot;Y:\Maxquant and PD searches\MS5854\ECL04405.raw&quot;; SpectrumID: &quot;17862&quot;; PrecursorID: &quot;0&quot;; scans: &quot;11059&quot; RTINSECONDS=1335 |id=13070|path=../gpm/archive/GPM80100010506.xml|source=F:\Box\MassSpec-Shared\active projects\MS5854_Geoge Carman\mgf\ECL04405.mgf|	ECL04405	1	1	Pah1-BR	0	469.751	22.25
13079	-2.1	2.82	833.415	-0.6	2	1	19.36	agyr	327	SSYIHIN	333	elvd		Pah1-BR	no protein information available	File: &quot;Y:\Maxquant and PD searches\MS5854\ECL04405.raw&quot;; SpectrumID: &quot;17869&quot;; PrecursorID: &quot;0&quot;; scans: &quot;11069&quot; RTINSECONDS=1337 |id=13079|path=../gpm/archive/GPM80100010506.xml|source=F:\Box\MassSpec-Shared\active projects\MS5854_Geoge Carman\mgf\ECL04405.mgf|	ECL04405	1	1	Pah1-BR	0	417.212	22.2833
13084	-8.5	3.14	2272.04	-1.1	3	1	27.87	taer	254	TSQNSELNNMQDLVEDYKK	272	kyed	M263+Oxidation;	sp|K22E_HUMAN|	Keratin, type II cytoskeletal 2 epidermal; Cytokeratin-2e; CK-2e; ...	File: &quot;Y:\Maxquant and PD searches\MS5854\ECL04405.raw&quot;; SpectrumID: &quot;17873&quot;; PrecursorID: &quot;0&quot;; scans: &quot;11074&quot; RTINSECONDS=1337 |id=13084|path=../gpm/archive/GPM80100010506.xml|source=F:\Box\MassSpec-Shared\active projects\MS5854_Geoge Carman\mgf\ECL04405.mgf|	ECL04405	1	1	HUMAN|	0	758.019	22.2833
13088	-7.5	2.74	1548.93	647.5	3	0.6	28.17	fhvr	48	FGKFQILKPSQKK	60	vqvf		Pah1-BR	no protein information available	File: &quot;Y:\Maxquant and PD searches\MS5854\ECL04405.raw&quot;; SpectrumID: &quot;17875&quot;; PrecursorID: &quot;0&quot;; scans: &quot;11076&quot; RTINSECONDS=1337 |id=13088|path=../gpm/archive/GPM80100010506.xml|source=F:\Box\MassSpec-Shared\active projects\MS5854_Geoge Carman\mgf\ECL04405.mgf|	ECL04405	1	1	Pah1-BR	0	516.981	22.2833
13090	-6.8	3.07	1085.61	-0.5	2	0.667	23.51	pdnk	397	NAQYHLLVK	405	qgdg		sp|Q06103|RPN7_YEAST	26S proteasome regulatory subunit RPN7;	File: &quot;Y:\Maxquant and PD searches\MS5854\ECL04405.raw&quot;; SpectrumID: &quot;17877&quot;; PrecursorID: &quot;0&quot;; scans: &quot;11079&quot; RTINSECONDS=1338 |id=13090|path=../gpm/archive/GPM80100010506.xml|source=F:\Box\MassSpec-Shared\active projects\MS5854_Geoge Carman\mgf\ECL04405.mgf|	ECL04405	1	1	YEAST	0	543.309	22.3
13091	-2.3	2.86	941.578	-0.4	2	0.667	13.62	fgkf	52	QILKPSQK	59	kvqv		Pah1-BR	no protein information available	File: &quot;Y:\Maxquant and PD searches\MS5854\ECL04405.raw&quot;; SpectrumID: &quot;17878&quot;; PrecursorID: &quot;0&quot;; scans: &quot;11080&quot; RTINSECONDS=1338 |id=13091|path=../gpm/archive/GPM80100010506.xml|source=F:\Box\MassSpec-Shared\active projects\MS5854_Geoge Carman\mgf\ECL04405.mgf|	ECL04405	1	1	Pah1-BR	0	471.293	22.3
13098	-8.9	2.73	1102.55	0.2	2	0.667	20.79	pdgr	39	LSCSPFHVR	47	fgkf	C41+Carbamidomethyl;	Pah1-BR	no protein information available	File: &quot;Y:\Maxquant and PD searches\MS5854\ECL04405.raw&quot;; SpectrumID: &quot;17883&quot;; PrecursorID: &quot;1&quot;; scans: &quot;11086&quot; RTINSECONDS=1338 |id=13098|path=../gpm/archive/GPM80100010506.xml|source=F:\Box\MassSpec-Shared\active projects\MS5854_Geoge Carman\mgf\ECL04405.mgf|	ECL04405	1	1	Pah1-BR	0	551.777	22.3
13104	-15	3.15	2272.04	-0.2	3	1	27.87	taer	254	TSQNSELNNMQDLVEDYKK	272	kyed	M263+Oxidation;	sp|K22E_HUMAN|	Keratin, type II cytoskeletal 2 epidermal; Cytokeratin-2e; CK-2e; ...	File: &quot;Y:\Maxquant and PD searches\MS5854\ECL04405.raw&quot;; SpectrumID: &quot;17888&quot;; PrecursorID: &quot;0&quot;; scans: &quot;11091&quot; RTINSECONDS=1339 |id=13104|path=../gpm/archive/GPM80100010506.xml|source=F:\Box\MassSpec-Shared\active projects\MS5854_Geoge Carman\mgf\ECL04405.mgf|	ECL04405	1	1	HUMAN|	0	758.019	22.3167
13114	-3.7	2.55	1235.66	-2	2	0.667	24.36	ddfr	236	LKYENEVALR	245	qsve	N240+Deamidated;	sp|K1C10_HUMAN|	Keratin, type I cytoskeletal 10; Cytokeratin-10; CK-10; Keratin-10; ...	File: &quot;Y:\Maxquant and PD searches\MS5854\ECL04405.raw&quot;; SpectrumID: &quot;17897&quot;; PrecursorID: &quot;0&quot;; scans: &quot;11100&quot; RTINSECONDS=1339 |id=13114|path=../gpm/archive/GPM80100010506.xml|source=F:\Box\MassSpec-Shared\active projects\MS5854_Geoge Carman\mgf\ECL04405.mgf|	ECL04405	1	1	HUMAN|	0	618.335	22.3167
13124	-3.3	2.48	1088.65	-1	1	0.333	22.52	rfgk	51	FQILKPSQK	59	kvqv		Pah1-BR	no protein information available	File: &quot;Y:\Maxquant and PD searches\MS5854\ECL04405.raw&quot;; SpectrumID: &quot;17905&quot;; PrecursorID: &quot;0&quot;; scans: &quot;11109&quot; RTINSECONDS=1340 |id=13124|path=../gpm/archive/GPM80100010506.xml|source=F:\Box\MassSpec-Shared\active projects\MS5854_Geoge Carman\mgf\ECL04405.mgf|	ECL04405	1	1	Pah1-BR	0	1088.65	22.3333
13131	-3.7	2.56	938.494	-2.5	1	0.5	19.87	fgnr	290	ITDALSYR	297	tvgi		Pah1-BR	no protein information available	File: &quot;Y:\Maxquant and PD searches\MS5854\ECL04405.raw&quot;; SpectrumID: &quot;17911&quot;; PrecursorID: &quot;0&quot;; scans: &quot;11116&quot; RTINSECONDS=1341 |id=13131|path=../gpm/archive/GPM80100010506.xml|source=F:\Box\MassSpec-Shared\active projects\MS5854_Geoge Carman\mgf\ECL04405.mgf|	ECL04405	1	1	Pah1-BR	0	938.494	22.35
13135	-4	2.69	967.5	-0.7	2	1	21.25	entk	231	YFIQPSGR	238	fvig		sp|P19358|METK2_YEAST	S-adenosylmethionine synthase 2; AdoMet synthase 2; EC 2.5.1.6 ...	File: &quot;Y:\Maxquant and PD searches\MS5854\ECL04405.raw&quot;; SpectrumID: &quot;17915&quot;; PrecursorID: &quot;0&quot;; scans: &quot;11121&quot; RTINSECONDS=1341 |id=13135|path=../gpm/archive/GPM80100010506.xml|source=F:\Box\MassSpec-Shared\active projects\MS5854_Geoge Carman\mgf\ECL04405.mgf|	ECL04405	1	1	YEAST	0	484.254	22.35
13140	-4.3	2.9	1085.61	-3.1	1	0.333	23.51	pdnk	397	NAQYHLLVK	405	qgdg		sp|Q06103|RPN7_YEAST	26S proteasome regulatory subunit RPN7;	File: &quot;Y:\Maxquant and PD searches\MS5854\ECL04405.raw&quot;; SpectrumID: &quot;17919&quot;; PrecursorID: &quot;0&quot;; scans: &quot;11125&quot; RTINSECONDS=1342 |id=13140|path=../gpm/archive/GPM80100010506.xml|source=F:\Box\MassSpec-Shared\active projects\MS5854_Geoge Carman\mgf\ECL04405.mgf|	ECL04405	1	1	YEAST	0	1085.61	22.3667
13141	-5	2.74	1102.55	-2.5	3	1	20.79	pdgr	39	LSCSPFHVR	47	fgkf	C41+Carbamidomethyl;	Pah1-BR	no protein information available	File: &quot;Y:\Maxquant and PD searches\MS5854\ECL04405.raw&quot;; SpectrumID: &quot;17920&quot;; PrecursorID: &quot;0&quot;; scans: &quot;11127&quot; RTINSECONDS=1342 |id=13141|path=../gpm/archive/GPM80100010506.xml|source=F:\Box\MassSpec-Shared\active projects\MS5854_Geoge Carman\mgf\ECL04405.mgf|	ECL04405	1	1	Pah1-BR	0	368.187	22.3667
13145	-4.7	2.95	1144.62	-2.3	2	1	23.24	egak	79	IEQSGDAALLK	89	ider		sp|P07250|IPMK_YEAST	Inositol polyphosphate multikinase {ECO:0000305}; IPMK; EC 2.7.1.127; ...	File: &quot;Y:\Maxquant and PD searches\MS5854\ECL04405.raw&quot;; SpectrumID: &quot;17924&quot;; PrecursorID: &quot;0&quot;; scans: &quot;11131&quot; RTINSECONDS=1342 |id=13145|path=../gpm/archive/GPM80100010506.xml|source=F:\Box\MassSpec-Shared\active projects\MS5854_Geoge Carman\mgf\ECL04405.mgf|	ECL04405	1	1	YEAST	0	572.814	22.3667
13147	-4.8	3.07	1102.55	0	1	0.333	20.79	pdgr	39	LSCSPFHVR	47	fgkf	C41+Carbamidomethyl;	Pah1-BR	no protein information available	File: &quot;Y:\Maxquant and PD searches\MS5854\ECL04405.raw&quot;; SpectrumID: &quot;17926&quot;; PrecursorID: &quot;0&quot;; scans: &quot;11134&quot; RTINSECONDS=1343 |id=13147|path=../gpm/archive/GPM80100010506.xml|source=F:\Box\MassSpec-Shared\active projects\MS5854_Geoge Carman\mgf\ECL04405.mgf|	ECL04405	1	1	Pah1-BR	0	1102.55	22.3833
13149	-3.6	2.58	813.519	-1	2	0.667	10.51	gkfq	53	ILKPSQK	59	kvqv		Pah1-BR	no protein information available	File: &quot;Y:\Maxquant and PD searches\MS5854\ECL04405.raw&quot;; SpectrumID: &quot;17928&quot;; PrecursorID: &quot;0&quot;; scans: &quot;11136&quot; RTINSECONDS=1343 |id=13149|path=../gpm/archive/GPM80100010506.xml|source=F:\Box\MassSpec-Shared\active projects\MS5854_Geoge Carman\mgf\ECL04405.mgf|	ECL04405	1	1	Pah1-BR	0	407.264	22.3833
13150	-5.1	2.65	1235.66	811.7	3	1	24.36	ddfr	236	LKYENEVALR	245	qsve	N240+Deamidated;	sp|K1C10_HUMAN|	Keratin, type I cytoskeletal 10; Cytokeratin-10; CK-10; Keratin-10; ...	File: &quot;Y:\Maxquant and PD searches\MS5854\ECL04405.raw&quot;; SpectrumID: &quot;17929&quot;; PrecursorID: &quot;0&quot;; scans: &quot;11137&quot; RTINSECONDS=1343 |id=13150|path=../gpm/archive/GPM80100010506.xml|source=F:\Box\MassSpec-Shared\active projects\MS5854_Geoge Carman\mgf\ECL04405.mgf|	ECL04405	1	1	HUMAN|	0	412.56	22.3833
13151	-7.9	2.73	1102.55	-0.7	2	0.667	20.79	pdgr	39	LSCSPFHVR	47	fgkf	C41+Carbamidomethyl;	Pah1-BR	no protein information available	File: &quot;Y:\Maxquant and PD searches\MS5854\ECL04405.raw&quot;; SpectrumID: &quot;17930&quot;; PrecursorID: &quot;0&quot;; scans: &quot;11139&quot; RTINSECONDS=1343 |id=13151|path=../gpm/archive/GPM80100010506.xml|source=F:\Box\MassSpec-Shared\active projects\MS5854_Geoge Carman\mgf\ECL04405.mgf|	ECL04405	1	1	Pah1-BR	0	551.777	22.3833
13158	-9.2	2.68	989.462	-0.4	2	0.667	16.1	dgrl	40	SCSPFHVR	47	fgkf	C41+Carbamidomethyl;	Pah1-BR	no protein information available	File: &quot;Y:\Maxquant and PD searches\MS5854\ECL04405.raw&quot;; SpectrumID: &quot;17937&quot;; PrecursorID: &quot;0&quot;; scans: &quot;11149&quot; RTINSECONDS=1345 |id=13158|path=../gpm/archive/GPM80100010506.xml|source=F:\Box\MassSpec-Shared\active projects\MS5854_Geoge Carman\mgf\ECL04405.mgf|	ECL04405	1	1	Pah1-BR	0	495.235	22.4167
13161	-7.1	2.67	1428.69	-1.3	2	1	20.62	eqik	372	GSIDITTTNSYEK	384	eklq		sp|P19882|HSP60_YEAST	Heat shock protein 60, mitochondrial; CPN60; P66; Stimulator factor I 66 kDa component; Flags: Precursor;	File: &quot;Y:\Maxquant and PD searches\MS5854\ECL04405.raw&quot;; SpectrumID: &quot;17940&quot;; PrecursorID: &quot;0&quot;; scans: &quot;11153&quot; RTINSECONDS=1345 |id=13161|path=../gpm/archive/GPM80100010506.xml|source=F:\Box\MassSpec-Shared\active projects\MS5854_Geoge Carman\mgf\ECL04405.mgf|	ECL04405	1	1	YEAST	0	714.847	22.4167
13164	-2.3	2.82	1088.65	-0.3	2	0.667	22.52	rfgk	51	FQILKPSQK	59	kvqv		Pah1-BR	no protein information available	File: &quot;Y:\Maxquant and PD searches\MS5854\ECL04405.raw&quot;; SpectrumID: &quot;17942&quot;; PrecursorID: &quot;0&quot;; scans: &quot;11156&quot; RTINSECONDS=1345 |id=13164|path=../gpm/archive/GPM80100010506.xml|source=F:\Box\MassSpec-Shared\active projects\MS5854_Geoge Carman\mgf\ECL04405.mgf|	ECL04405	1	1	Pah1-BR	0	544.827	22.4167
13166	-7.6	2.64	1336.71	-1.1	3	1	24.11	inkr	282	TAAENDFVTLKK	293	dvdn		sp|K22E_HUMAN|	Keratin, type II cytoskeletal 2 epidermal; Cytokeratin-2e; CK-2e; ...	File: &quot;Y:\Maxquant and PD searches\MS5854\ECL04405.raw&quot;; SpectrumID: &quot;17943&quot;; PrecursorID: &quot;0&quot;; scans: &quot;11157&quot; RTINSECONDS=1345 |id=13166|path=../gpm/archive/GPM80100010506.xml|source=F:\Box\MassSpec-Shared\active projects\MS5854_Geoge Carman\mgf\ECL04405.mgf|	ECL04405	1	1	HUMAN|	0	446.242	22.4167
13177	-6.5	2.86	1336.71	751.1	2	0.667	24.11	inkr	282	TAAENDFVTLKK	293	dvdn		sp|K22E_HUMAN|	Keratin, type II cytoskeletal 2 epidermal; Cytokeratin-2e; CK-2e; ...	File: &quot;Y:\Maxquant and PD searches\MS5854\ECL04405.raw&quot;; SpectrumID: &quot;17952&quot;; PrecursorID: &quot;0&quot;; scans: &quot;11168&quot; RTINSECONDS=1346 |id=13177|path=../gpm/archive/GPM80100010506.xml|source=F:\Box\MassSpec-Shared\active projects\MS5854_Geoge Carman\mgf\ECL04405.mgf|	ECL04405	1	1	HUMAN|	0	668.859	22.4333
13182	-7.2	3.02	1336.71	751.1	3	1	24.11	inkr	282	TAAENDFVTLKK	293	dvdn		sp|K22E_HUMAN|	Keratin, type II cytoskeletal 2 epidermal; Cytokeratin-2e; CK-2e; ...	File: &quot;Y:\Maxquant and PD searches\MS5854\ECL04405.raw&quot;; SpectrumID: &quot;17956&quot;; PrecursorID: &quot;0&quot;; scans: &quot;11173&quot; RTINSECONDS=1347 |id=13182|path=../gpm/archive/GPM80100010506.xml|source=F:\Box\MassSpec-Shared\active projects\MS5854_Geoge Carman\mgf\ECL04405.mgf|	ECL04405	1	1	HUMAN|	0	446.242	22.45
13183	-7.1	2.77	1428.68	702	2	1	20.62	eqik	372	GSIDITTTNSYEK	384	eklq		sp|P19882|HSP60_YEAST	Heat shock protein 60, mitochondrial; CPN60; P66; Stimulator factor I 66 kDa component; Flags: Precursor;	File: &quot;Y:\Maxquant and PD searches\MS5854\ECL04405.raw&quot;; SpectrumID: &quot;17957&quot;; PrecursorID: &quot;0&quot;; scans: &quot;11174&quot; RTINSECONDS=1347 |id=13183|path=../gpm/archive/GPM80100010506.xml|source=F:\Box\MassSpec-Shared\active projects\MS5854_Geoge Carman\mgf\ECL04405.mgf|	ECL04405	1	1	YEAST	0	714.846	22.45
13191	-2.3	3.12	960.551	-0.4	2	1	23.3	rfgk	51	FQILKPSQ	58	kkvq		Pah1-BR	no protein information available	File: &quot;Y:\Maxquant and PD searches\MS5854\ECL04405.raw&quot;; SpectrumID: &quot;17964&quot;; PrecursorID: &quot;0&quot;; scans: &quot;11182&quot; RTINSECONDS=1348 |id=13191|path=../gpm/archive/GPM80100010506.xml|source=F:\Box\MassSpec-Shared\active projects\MS5854_Geoge Carman\mgf\ECL04405.mgf|	ECL04405	1	1	Pah1-BR	0	480.78	22.4667
13192	-9.8	2.95	1336.71	-0.4	2	0.667	24.11	inkr	282	TAAENDFVTLKK	293	dvdn		sp|K22E_HUMAN|	Keratin, type II cytoskeletal 2 epidermal; Cytokeratin-2e; CK-2e; ...	File: &quot;Y:\Maxquant and PD searches\MS5854\ECL04405.raw&quot;; SpectrumID: &quot;17965&quot;; PrecursorID: &quot;0&quot;; scans: &quot;11184&quot; RTINSECONDS=1348 |id=13192|path=../gpm/archive/GPM80100010506.xml|source=F:\Box\MassSpec-Shared\active projects\MS5854_Geoge Carman\mgf\ECL04405.mgf|	ECL04405	1	1	HUMAN|	0	668.859	22.4667
13201	-3.3	2.85	833.488	0.4	2	1	21.04	dell	101	VSPVYIR	107	tirl		Pah1-BR	no protein information available	File: &quot;Y:\Maxquant and PD searches\MS5854\ECL04405.raw&quot;; SpectrumID: &quot;17974&quot;; PrecursorID: &quot;0&quot;; scans: &quot;11198&quot; RTINSECONDS=1350 |id=13201|path=../gpm/archive/GPM80100010506.xml|source=F:\Box\MassSpec-Shared\active projects\MS5854_Geoge Carman\mgf\ECL04405.mgf|	ECL04405	1	1	Pah1-BR	0	417.248	22.5
13218	-7.3	3.03	1394.72	-1.1	3	1	23.63	inkr	277	TNAENEFVTIKK	288	dvdg	N278+Deamidated;	sp|K2C1_HUMAN|	Keratin, type II cytoskeletal 1; 67 kDa cytokeratin; Cytokeratin-1; ...	File: &quot;Y:\Maxquant and PD searches\MS5854\ECL04405.raw&quot;; SpectrumID: &quot;17988&quot;; PrecursorID: &quot;0&quot;; scans: &quot;11220&quot; RTINSECONDS=1353 |id=13218|path=../gpm/archive/GPM80100010506.xml|source=F:\Box\MassSpec-Shared\active projects\MS5854_Geoge Carman\mgf\ECL04405.mgf|	ECL04405	1	1	HUMAN|	0	465.577	22.55
13219	-8.3	2.92	1586.77	-1.8	2	1	22.59	yldk	171	VQALEEANNDLENK	184	iqdw		sp|K1C9_HUMAN|	Keratin, type I cytoskeletal 9; Cytokeratin-9; CK-9; Keratin-9; ...	File: &quot;Y:\Maxquant and PD searches\MS5854\ECL04405.raw&quot;; SpectrumID: &quot;17989&quot;; PrecursorID: &quot;0&quot;; scans: &quot;11221&quot; RTINSECONDS=1353 |id=13219|path=../gpm/archive/GPM80100010506.xml|source=F:\Box\MassSpec-Shared\active projects\MS5854_Geoge Carman\mgf\ECL04405.mgf|	ECL04405	1	1	HUMAN|	0	793.887	22.55
13224	-4.4	2.88	1586.77	631.5	2	1	22.59	yldk	171	VQALEEANNDLENK	184	iqdw		sp|K1C9_HUMAN|	Keratin, type I cytoskeletal 9; Cytokeratin-9; CK-9; Keratin-9; ...	File: &quot;Y:\Maxquant and PD searches\MS5854\ECL04405.raw&quot;; SpectrumID: &quot;17993&quot;; PrecursorID: &quot;0&quot;; scans: &quot;11226&quot; RTINSECONDS=1354 |id=13224|path=../gpm/archive/GPM80100010506.xml|source=F:\Box\MassSpec-Shared\active projects\MS5854_Geoge Carman\mgf\ECL04405.mgf|	ECL04405	1	1	HUMAN|	0	793.887	22.5667
13231	-5.2	2.8	1548.93	-0.8	4	0.8	28.17	fhvr	48	FGKFQILKPSQKK	60	vqvf		Pah1-BR	no protein information available	File: &quot;Y:\Maxquant and PD searches\MS5854\ECL04405.raw&quot;; SpectrumID: &quot;17999&quot;; PrecursorID: &quot;0&quot;; scans: &quot;11232&quot; RTINSECONDS=1354 |id=13231|path=../gpm/archive/GPM80100010506.xml|source=F:\Box\MassSpec-Shared\active projects\MS5854_Geoge Carman\mgf\ECL04405.mgf|	ECL04405	1	1	Pah1-BR	0	387.987	22.5667
13234	-3.6	2.68	924.551	-1.1	2	0.667	13.62	fgkf	52	QILKPSQK	59	kvqv	Q52+Ammonia-loss;	Pah1-BR	no protein information available	File: &quot;Y:\Maxquant and PD searches\MS5854\ECL04405.raw&quot;; SpectrumID: &quot;18002&quot;; PrecursorID: &quot;0&quot;; scans: &quot;11236&quot; RTINSECONDS=1355 |id=13234|path=../gpm/archive/GPM80100010506.xml|source=F:\Box\MassSpec-Shared\active projects\MS5854_Geoge Carman\mgf\ECL04405.mgf|	ECL04405	1	1	Pah1-BR	0	462.78	22.5833
13239	-2.4	2.63	938.494	-0.2	2	1	19.87	fgnr	290	ITDALSYR	297	tvgi		Pah1-BR	no protein information available	File: &quot;Y:\Maxquant and PD searches\MS5854\ECL04405.raw&quot;; SpectrumID: &quot;18005&quot;; PrecursorID: &quot;0&quot;; scans: &quot;11241&quot; RTINSECONDS=1355 |id=13239|path=../gpm/archive/GPM80100010506.xml|source=F:\Box\MassSpec-Shared\active projects\MS5854_Geoge Carman\mgf\ECL04405.mgf|	ECL04405	1	1	Pah1-BR	0	469.751	22.5833
13255	-6.3	3.04	1085.61	1.1	2	0.667	23.51	pdnk	397	NAQYHLLVK	405	qgdg		sp|Q06103|RPN7_YEAST	26S proteasome regulatory subunit RPN7;	File: &quot;Y:\Maxquant and PD searches\MS5854\ECL04405.raw&quot;; SpectrumID: &quot;18019&quot;; PrecursorID: &quot;0&quot;; scans: &quot;11260&quot; RTINSECONDS=1358 |id=13255|path=../gpm/archive/GPM80100010506.xml|source=F:\Box\MassSpec-Shared\active projects\MS5854_Geoge Carman\mgf\ECL04405.mgf|	ECL04405	1	1	YEAST	0	543.309	22.6333
13267	-9.2	2.94	1775.93	0.7	3	0.75	25.79	erar	96	GITISTAHVEYETAKR	111	hysh		sp|P02992|EFTU_YEAST	Elongation factor Tu, mitochondrial; tufM; Flags: Precursor;	File: &quot;Y:\Maxquant and PD searches\MS5854\ECL04405.raw&quot;; SpectrumID: &quot;18028&quot;; PrecursorID: &quot;0&quot;; scans: &quot;11271&quot; RTINSECONDS=1359 |id=13267|path=../gpm/archive/GPM80100010506.xml|source=F:\Box\MassSpec-Shared\active projects\MS5854_Geoge Carman\mgf\ECL04405.mgf|	ECL04405	1	1	YEAST	0	592.648	22.65
13273	-4.5	3.11	1258.65	0.2	3	1	22.81	gqkr	174	EKIPLDQMER	183	skdt		sp|P10080|SSBP1_YEAST	Single-stranded nucleic acid-binding protein;	File: &quot;Y:\Maxquant and PD searches\MS5854\ECL04405.raw&quot;; SpectrumID: &quot;18034&quot;; PrecursorID: &quot;0&quot;; scans: &quot;11278&quot; RTINSECONDS=1360 |id=13273|path=../gpm/archive/GPM80100010506.xml|source=F:\Box\MassSpec-Shared\active projects\MS5854_Geoge Carman\mgf\ECL04405.mgf|	ECL04405	1	1	YEAST	0	420.221	22.6667
13275	-7.4	2.9	1775.93	565.3	3	0.75	25.79	erar	96	GITISTAHVEYETAKR	111	hysh		sp|P02992|EFTU_YEAST	Elongation factor Tu, mitochondrial; tufM; Flags: Precursor;	File: &quot;Y:\Maxquant and PD searches\MS5854\ECL04405.raw&quot;; SpectrumID: &quot;18036&quot;; PrecursorID: &quot;0&quot;; scans: &quot;11280&quot; RTINSECONDS=1360 |id=13275|path=../gpm/archive/GPM80100010506.xml|source=F:\Box\MassSpec-Shared\active projects\MS5854_Geoge Carman\mgf\ECL04405.mgf|	ECL04405	1	1	YEAST	0	592.648	22.6667
13287	-5.5	2.73	1219.58	-0.7	3	1	22.62	aasr	256	SSAMTEYFKR	265	gqyi		sp|P16387|ODPA_YEAST	Pyruvate dehydrogenase E1 component subunit alpha, mitochondrial; ...	File: &quot;Y:\Maxquant and PD searches\MS5854\ECL04405.raw&quot;; SpectrumID: &quot;18047&quot;; PrecursorID: &quot;0&quot;; scans: &quot;11292&quot; RTINSECONDS=1361 |id=13287|path=../gpm/archive/GPM80100010506.xml|source=F:\Box\MassSpec-Shared\active projects\MS5854_Geoge Carman\mgf\ECL04405.mgf|	ECL04405	1	1	YEAST	0	407.198	22.6833
13288	-2.4	2.73	813.519	-0.1	2	0.667	10.51	gkfq	53	ILKPSQK	59	kvqv		Pah1-BR	no protein information available	File: &quot;Y:\Maxquant and PD searches\MS5854\ECL04405.raw&quot;; SpectrumID: &quot;18047&quot;; PrecursorID: &quot;1&quot;; scans: &quot;11292&quot; RTINSECONDS=1361 |id=13288|path=../gpm/archive/GPM80100010506.xml|source=F:\Box\MassSpec-Shared\active projects\MS5854_Geoge Carman\mgf\ECL04405.mgf|	ECL04405	1	1	Pah1-BR	0	407.264	22.6833
13290	-3	2.48	1088.65	0	1	0.333	22.52	rfgk	51	FQILKPSQK	59	kvqv		Pah1-BR	no protein information available	File: &quot;Y:\Maxquant and PD searches\MS5854\ECL04405.raw&quot;; SpectrumID: &quot;18049&quot;; PrecursorID: &quot;0&quot;; scans: &quot;11295&quot; RTINSECONDS=1361 |id=13290|path=../gpm/archive/GPM80100010506.xml|source=F:\Box\MassSpec-Shared\active projects\MS5854_Geoge Carman\mgf\ECL04405.mgf|	ECL04405	1	1	Pah1-BR	0	1088.65	22.6833
13291	-8.1	2.63	1535.73	-0.8	2	1	22.72	veek	8	SQEVEYVDPTVNR	20	vpny		sp|Q06103|RPN7_YEAST	26S proteasome regulatory subunit RPN7;	File: &quot;Y:\Maxquant and PD searches\MS5854\ECL04405.raw&quot;; SpectrumID: &quot;18050&quot;; PrecursorID: &quot;0&quot;; scans: &quot;11296&quot; RTINSECONDS=1361 |id=13291|path=../gpm/archive/GPM80100010506.xml|source=F:\Box\MassSpec-Shared\active projects\MS5854_Geoge Carman\mgf\ECL04405.mgf|	ECL04405	1	1	YEAST	0	768.371	22.6833
13302	-7.1	3.14	1058.53	0.9	2	0.667	23.21	migk	177	DWTHLGVAK	185	lfse	W178+Dioxidation;	Pah1-BR	no protein information available	File: &quot;Y:\Maxquant and PD searches\MS5854\ECL04405.raw&quot;; SpectrumID: &quot;18059&quot;; PrecursorID: &quot;0&quot;; scans: &quot;11306&quot; RTINSECONDS=1362 |id=13302|path=../gpm/archive/GPM80100010506.xml|source=F:\Box\MassSpec-Shared\active projects\MS5854_Geoge Carman\mgf\ECL04405.mgf|	ECL04405	1	1	Pah1-BR	0	529.767	22.7
13308	-7.8	3.08	1431.8	-0.6	3	0.75	25.16	ilvr	347	IRVDKDPNFSIK	358	nkyd		sp|P35191|MDJ1_YEAST	DnaJ homolog 1, mitochondrial; Flags: Precursor;	File: &quot;Y:\Maxquant and PD searches\MS5854\ECL04405.raw&quot;; SpectrumID: &quot;18064&quot;; PrecursorID: &quot;0&quot;; scans: &quot;11312&quot; RTINSECONDS=1363 |id=13308|path=../gpm/archive/GPM80100010506.xml|source=F:\Box\MassSpec-Shared\active projects\MS5854_Geoge Carman\mgf\ECL04405.mgf|	ECL04405	1	1	YEAST	0	477.937	22.7167
13310	-11.4	2.82	1219.58	822.4	2	0.667	22.62	aasr	256	SSAMTEYFKR	265	gqyi		sp|P16387|ODPA_YEAST	Pyruvate dehydrogenase E1 component subunit alpha, mitochondrial; ...	File: &quot;Y:\Maxquant and PD searches\MS5854\ECL04405.raw&quot;; SpectrumID: &quot;18066&quot;; PrecursorID: &quot;0&quot;; scans: &quot;11314&quot; RTINSECONDS=1363 |id=13310|path=../gpm/archive/GPM80100010506.xml|source=F:\Box\MassSpec-Shared\active projects\MS5854_Geoge Carman\mgf\ECL04405.mgf|	ECL04405	1	1	YEAST	0	610.293	22.7167
13317	-6.7	2.72	1102.55	-1	3	1	20.79	pdgr	39	LSCSPFHVR	47	fgkf	C41+Carbamidomethyl;	Pah1-BR	no protein information available	File: &quot;Y:\Maxquant and PD searches\MS5854\ECL04405.raw&quot;; SpectrumID: &quot;18072&quot;; PrecursorID: &quot;0&quot;; scans: &quot;11321&quot; RTINSECONDS=1363 |id=13317|path=../gpm/archive/GPM80100010506.xml|source=F:\Box\MassSpec-Shared\active projects\MS5854_Geoge Carman\mgf\ECL04405.mgf|	ECL04405	1	1	Pah1-BR	0	368.187	22.7167
13320	-4.5	2.35	1775.93	0.3	4	1	25.79	erar	96	GITISTAHVEYETAKR	111	hysh		sp|P02992|EFTU_YEAST	Elongation factor Tu, mitochondrial; tufM; Flags: Precursor;	File: &quot;Y:\Maxquant and PD searches\MS5854\ECL04405.raw&quot;; SpectrumID: &quot;18075&quot;; PrecursorID: &quot;0&quot;; scans: &quot;11324&quot; RTINSECONDS=1364 |id=13320|path=../gpm/archive/GPM80100010506.xml|source=F:\Box\MassSpec-Shared\active projects\MS5854_Geoge Carman\mgf\ECL04405.mgf|	ECL04405	1	1	YEAST	0	444.738	22.7333
13330	-8.5	2.73	1102.55	0.2	2	0.667	20.79	pdgr	39	LSCSPFHVR	47	fgkf	C41+Carbamidomethyl;	Pah1-BR	no protein information available	File: &quot;Y:\Maxquant and PD searches\MS5854\ECL04405.raw&quot;; SpectrumID: &quot;18083&quot;; PrecursorID: &quot;0&quot;; scans: &quot;11333&quot; RTINSECONDS=1364 |id=13330|path=../gpm/archive/GPM80100010506.xml|source=F:\Box\MassSpec-Shared\active projects\MS5854_Geoge Carman\mgf\ECL04405.mgf|	ECL04405	1	1	Pah1-BR	0	551.777	22.7333
13336	-2.2	2.71	1088.65	0.7	3	1	22.52	rfgk	51	FQILKPSQK	59	kvqv		Pah1-BR	no protein information available	File: &quot;Y:\Maxquant and PD searches\MS5854\ECL04405.raw&quot;; SpectrumID: &quot;18087&quot;; PrecursorID: &quot;1&quot;; scans: &quot;11337&quot; RTINSECONDS=1365 |id=13336|path=../gpm/archive/GPM80100010506.xml|source=F:\Box\MassSpec-Shared\active projects\MS5854_Geoge Carman\mgf\ECL04405.mgf|	ECL04405	1	1	Pah1-BR	0	363.554	22.75
13338	-6.9	2.62	1535.73	-0.5	3	1	22.72	veek	8	SQEVEYVDPTVNR	20	vpny		sp|Q06103|RPN7_YEAST	26S proteasome regulatory subunit RPN7;	File: &quot;Y:\Maxquant and PD searches\MS5854\ECL04405.raw&quot;; SpectrumID: &quot;18089&quot;; PrecursorID: &quot;0&quot;; scans: &quot;11339&quot; RTINSECONDS=1365 |id=13338|path=../gpm/archive/GPM80100010506.xml|source=F:\Box\MassSpec-Shared\active projects\MS5854_Geoge Carman\mgf\ECL04405.mgf|	ECL04405	1	1	YEAST	0	512.583	22.75
13343	-5.1	2.89	1478.68	0.1	3	1	22.99	tikk	79	IGYDDSAKGFDYK	91	tcnv		sp|P19358|METK2_YEAST	S-adenosylmethionine synthase 2; AdoMet synthase 2; EC 2.5.1.6 ...	File: &quot;Y:\Maxquant and PD searches\MS5854\ECL04405.raw&quot;; SpectrumID: &quot;18093&quot;; PrecursorID: &quot;0&quot;; scans: &quot;11344&quot; RTINSECONDS=1365 |id=13343|path=../gpm/archive/GPM80100010506.xml|source=F:\Box\MassSpec-Shared\active projects\MS5854_Geoge Carman\mgf\ECL04405.mgf|	ECL04405	1	1	YEAST	0	493.565	22.75
13346	-3.9	2.61	938.494	-0.3	1	0.5	19.87	fgnr	290	ITDALSYR	297	tvgi		Pah1-BR	no protein information available	File: &quot;Y:\Maxquant and PD searches\MS5854\ECL04405.raw&quot;; SpectrumID: &quot;18096&quot;; PrecursorID: &quot;0&quot;; scans: &quot;11347&quot; RTINSECONDS=1366 |id=13346|path=../gpm/archive/GPM80100010506.xml|source=F:\Box\MassSpec-Shared\active projects\MS5854_Geoge Carman\mgf\ECL04405.mgf|	ECL04405	1	1	Pah1-BR	0	938.494	22.7667
13352	-3.8	2.81	1088.65	0.2	2	0.667	22.52	rfgk	51	FQILKPSQK	59	kvqv		Pah1-BR	no protein information available	File: &quot;Y:\Maxquant and PD searches\MS5854\ECL04405.raw&quot;; SpectrumID: &quot;18101&quot;; PrecursorID: &quot;0&quot;; scans: &quot;11353&quot; RTINSECONDS=1366 |id=13352|path=../gpm/archive/GPM80100010506.xml|source=F:\Box\MassSpec-Shared\active projects\MS5854_Geoge Carman\mgf\ECL04405.mgf|	ECL04405	1	1	Pah1-BR	0	544.827	22.7667
13364	-3.9	2.35	1298.71	-0.2	2	1	23.91	ynkr	7	SSVSTVPNAAPIR	19	vgfv		sp|P04387|GAL80_YEAST	Galactose/lactose metabolism regulatory protein GAL80;	File: &quot;Y:\Maxquant and PD searches\MS5854\ECL04405.raw&quot;; SpectrumID: &quot;18112&quot;; PrecursorID: &quot;0&quot;; scans: &quot;11366&quot; RTINSECONDS=1367 |id=13364|path=../gpm/archive/GPM80100010506.xml|source=F:\Box\MassSpec-Shared\active projects\MS5854_Geoge Carman\mgf\ECL04405.mgf|	ECL04405	1	1	YEAST	0	649.857	22.7833
13367	-4.9	2.76	1230.62	-0.2	2	1	22.16	tvtk	349	EDTVILNGSGPK	360	eaiq	N355+Deamidated;	sp|P19882|HSP60_YEAST	Heat shock protein 60, mitochondrial; CPN60; P66; Stimulator factor I 66 kDa component; Flags: Precursor;	File: &quot;Y:\Maxquant and PD searches\MS5854\ECL04405.raw&quot;; SpectrumID: &quot;18115&quot;; PrecursorID: &quot;0&quot;; scans: &quot;11369&quot; RTINSECONDS=1368 |id=13367|path=../gpm/archive/GPM80100010506.xml|source=F:\Box\MassSpec-Shared\active projects\MS5854_Geoge Carman\mgf\ECL04405.mgf|	ECL04405	1	1	YEAST	0	615.814	22.8
13369	-8.1	3.15	1058.53	0.4	2	0.667	23.21	migk	177	DWTHLGVAK	185	lfse	W178+Dioxidation;	Pah1-BR	no protein information available	File: &quot;Y:\Maxquant and PD searches\MS5854\ECL04405.raw&quot;; SpectrumID: &quot;18116&quot;; PrecursorID: &quot;1&quot;; scans: &quot;11370&quot; RTINSECONDS=1368 |id=13369|path=../gpm/archive/GPM80100010506.xml|source=F:\Box\MassSpec-Shared\active projects\MS5854_Geoge Carman\mgf\ECL04405.mgf|	ECL04405	1	1	Pah1-BR	0	529.767	22.8
13371	-7.1	2.54	1329.64	-0.2	2	1	14.61	kqck	425	NVQDAIADAEQR	436	geha		sp|K22E_HUMAN|	Keratin, type II cytoskeletal 2 epidermal; Cytokeratin-2e; CK-2e; ...	File: &quot;Y:\Maxquant and PD searches\MS5854\ECL04405.raw&quot;; SpectrumID: &quot;18118&quot;; PrecursorID: &quot;0&quot;; scans: &quot;11374&quot; RTINSECONDS=1368 |id=13371|path=../gpm/archive/GPM80100010506.xml|source=F:\Box\MassSpec-Shared\active projects\MS5854_Geoge Carman\mgf\ECL04405.mgf|	ECL04405	1	1	HUMAN|	0	665.324	22.8
13375	-5.5	2.74	989.462	-1.5	2	0.667	16.1	dgrl	40	SCSPFHVR	47	fgkf	C41+Carbamidomethyl;	Pah1-BR	no protein information available	File: &quot;Y:\Maxquant and PD searches\MS5854\ECL04405.raw&quot;; SpectrumID: &quot;18122&quot;; PrecursorID: &quot;0&quot;; scans: &quot;11378&quot; RTINSECONDS=1369 |id=13375|path=../gpm/archive/GPM80100010506.xml|source=F:\Box\MassSpec-Shared\active projects\MS5854_Geoge Carman\mgf\ECL04405.mgf|	ECL04405	1	1	Pah1-BR	0	495.235	22.8167
13376	-5.6	2.88	1270.67	-0.6	3	1	22.15	yhlr	357	NYNAIVGNIHR	367	lyqs		sp|P04387|GAL80_YEAST	Galactose/lactose metabolism regulatory protein GAL80;	File: &quot;Y:\Maxquant and PD searches\MS5854\ECL04405.raw&quot;; SpectrumID: &quot;18123&quot;; PrecursorID: &quot;0&quot;; scans: &quot;11379&quot; RTINSECONDS=1369 |id=13376|path=../gpm/archive/GPM80100010506.xml|source=F:\Box\MassSpec-Shared\active projects\MS5854_Geoge Carman\mgf\ECL04405.mgf|	ECL04405	1	1	YEAST	0	424.227	22.8167
13380	-10.7	3.2	2272.04	434.4	3	1	27.87	taer	254	TSQNSELNNMQDLVEDYKK	272	kyed	M263+Oxidation;	sp|K22E_HUMAN|	Keratin, type II cytoskeletal 2 epidermal; Cytokeratin-2e; CK-2e; ...	File: &quot;Y:\Maxquant and PD searches\MS5854\ECL04405.raw&quot;; SpectrumID: &quot;18127&quot;; PrecursorID: &quot;0&quot;; scans: &quot;11384&quot; RTINSECONDS=1369 |id=13380|path=../gpm/archive/GPM80100010506.xml|source=F:\Box\MassSpec-Shared\active projects\MS5854_Geoge Carman\mgf\ECL04405.mgf|	ECL04405	1	1	HUMAN|	0	758.019	22.8167
13390	-4.4	2.85	1270.66	789.4	3	1	22.15	yhlr	357	NYNAIVGNIHR	367	lyqs		sp|P04387|GAL80_YEAST	Galactose/lactose metabolism regulatory protein GAL80;	File: &quot;Y:\Maxquant and PD searches\MS5854\ECL04405.raw&quot;; SpectrumID: &quot;18136&quot;; PrecursorID: &quot;0&quot;; scans: &quot;11393&quot; RTINSECONDS=1370 |id=13390|path=../gpm/archive/GPM80100010506.xml|source=F:\Box\MassSpec-Shared\active projects\MS5854_Geoge Carman\mgf\ECL04405.mgf|	ECL04405	1	1	YEAST	0	424.227	22.8333
13397	-4.7	2.75	896.52	0.1	2	1	27.33	lpng	229	PVILSPDR	236	tmaa		Pah1-BR	no protein information available	File: &quot;Y:\Maxquant and PD searches\MS5854\ECL04405.raw&quot;; SpectrumID: &quot;18141&quot;; PrecursorID: &quot;0&quot;; scans: &quot;11400&quot; RTINSECONDS=1371 |id=13397|path=../gpm/archive/GPM80100010506.xml|source=F:\Box\MassSpec-Shared\active projects\MS5854_Geoge Carman\mgf\ECL04405.mgf|	ECL04405	1	1	Pah1-BR	0	448.764	22.85
13412	-3.4	2.49	742.399	-0.3	2	0.667	14.23	rlsc	42	SPFHVR	47	fgkf		Pah1-BR	no protein information available	File: &quot;Y:\Maxquant and PD searches\MS5854\ECL04405.raw&quot;; SpectrumID: &quot;18154&quot;; PrecursorID: &quot;0&quot;; scans: &quot;11415&quot; RTINSECONDS=1372 |id=13412|path=../gpm/archive/GPM80100010506.xml|source=F:\Box\MassSpec-Shared\active projects\MS5854_Geoge Carman\mgf\ECL04405.mgf|	ECL04405	1	1	Pah1-BR	0	371.704	22.8667
13416	-7.2	2.89	1158.57	0.4	2	1	21.07	qnlr	251	QGVDADINGLR	261	qvld	N258+Deamidated;	sp|K1C9_HUMAN|	Keratin, type I cytoskeletal 9; Cytokeratin-9; CK-9; Keratin-9; ...	File: &quot;Y:\Maxquant and PD searches\MS5854\ECL04405.raw&quot;; SpectrumID: &quot;18157&quot;; PrecursorID: &quot;0&quot;; scans: &quot;11419&quot; RTINSECONDS=1373 |id=13416|path=../gpm/archive/GPM80100010506.xml|source=F:\Box\MassSpec-Shared\active projects\MS5854_Geoge Carman\mgf\ECL04405.mgf|	ECL04405	1	1	HUMAN|	0	579.791	22.8833
13425	-4	3.01	989.462	-0.1	2	0.667	16.1	dgrl	40	SCSPFHVR	47	fgkf	C41+Carbamidomethyl;	Pah1-BR	no protein information available	File: &quot;Y:\Maxquant and PD searches\MS5854\ECL04405.raw&quot;; SpectrumID: &quot;18164&quot;; PrecursorID: &quot;1&quot;; scans: &quot;11427&quot; RTINSECONDS=1373 |id=13425|path=../gpm/archive/GPM80100010506.xml|source=F:\Box\MassSpec-Shared\active projects\MS5854_Geoge Carman\mgf\ECL04405.mgf|	ECL04405	1	1	Pah1-BR	0	495.235	22.8833
13434	-3.1	3.01	1329.64	-0.2	3	1.5	14.61	kqck	425	NVQDAIADAEQR	436	geha		sp|K22E_HUMAN|	Keratin, type II cytoskeletal 2 epidermal; Cytokeratin-2e; CK-2e; ...	File: &quot;Y:\Maxquant and PD searches\MS5854\ECL04405.raw&quot;; SpectrumID: &quot;18172&quot;; PrecursorID: &quot;0&quot;; scans: &quot;11435&quot; RTINSECONDS=1374 |id=13434|path=../gpm/archive/GPM80100010506.xml|source=F:\Box\MassSpec-Shared\active projects\MS5854_Geoge Carman\mgf\ECL04405.mgf|	ECL04405	1	1	HUMAN|	0	443.885	22.9
13445	-2.8	3.05	1759.92	1.7	3	1	18.8	rnqr	12	APTAAELQAPPPPPSSTK	29	skff		sp|Q12230|LSP1_YEAST	Sphingolipid long chain base-responsive protein LSP1;	File: &quot;Y:\Maxquant and PD searches\MS5854\ECL04405.raw&quot;; SpectrumID: &quot;18183&quot;; PrecursorID: &quot;0&quot;; scans: &quot;11447&quot; RTINSECONDS=1375 |id=13445|path=../gpm/archive/GPM80100010506.xml|source=F:\Box\MassSpec-Shared\active projects\MS5854_Geoge Carman\mgf\ECL04405.mgf|	ECL04405	1	1	YEAST	0	587.313	22.9167
13460	-3.2	2.71	975.493	-0.2	2	1	21.11	evfk	255	IACLNDIR	262	slyf	C257+Carbamidomethyl; N259+Deamidated;	Pah1-BR	no protein information available	File: &quot;Y:\Maxquant and PD searches\MS5854\ECL04405.raw&quot;; SpectrumID: &quot;18194&quot;; PrecursorID: &quot;0&quot;; scans: &quot;11459&quot; RTINSECONDS=1376 |id=13460|path=../gpm/archive/GPM80100010506.xml|source=F:\Box\MassSpec-Shared\active projects\MS5854_Geoge Carman\mgf\ECL04405.mgf|	ECL04405	1	1	Pah1-BR	0	488.25	22.9333
13476	-7.4	2.75	1102.55	0.5	2	0.667	20.79	pdgr	39	LSCSPFHVR	47	fgkf	C41+Carbamidomethyl;	Pah1-BR	no protein information available	File: &quot;Y:\Maxquant and PD searches\MS5854\ECL04405.raw&quot;; SpectrumID: &quot;18203&quot;; PrecursorID: &quot;1&quot;; scans: &quot;11468&quot; RTINSECONDS=1376 |id=13476|path=../gpm/archive/GPM80100010506.xml|source=F:\Box\MassSpec-Shared\active projects\MS5854_Geoge Carman\mgf\ECL04405.mgf|	ECL04405	1	1	Pah1-BR	0	551.777	22.9333
13503	-2.2	2.61	938.494	-0.1	2	1	19.87	fgnr	290	ITDALSYR	297	tvgi		Pah1-BR	no protein information available	File: &quot;Y:\Maxquant and PD searches\MS5854\ECL04405.raw&quot;; SpectrumID: &quot;18221&quot;; PrecursorID: &quot;0&quot;; scans: &quot;11487&quot; RTINSECONDS=1378 |id=13503|path=../gpm/archive/GPM80100010506.xml|source=F:\Box\MassSpec-Shared\active projects\MS5854_Geoge Carman\mgf\ECL04405.mgf|	ECL04405	1	1	Pah1-BR	0	469.751	22.9667
13516	-2.2	2.89	1548.93	-0.7	4	0.8	28.17	fhvr	48	FGKFQILKPSQKK	60	vqvf		Pah1-BR	no protein information available	File: &quot;Y:\Maxquant and PD searches\MS5854\ECL04405.raw&quot;; SpectrumID: &quot;18230&quot;; PrecursorID: &quot;0&quot;; scans: &quot;11497&quot; RTINSECONDS=1379 |id=13516|path=../gpm/archive/GPM80100010506.xml|source=F:\Box\MassSpec-Shared\active projects\MS5854_Geoge Carman\mgf\ECL04405.mgf|	ECL04405	1	1	Pah1-BR	0	387.987	22.9833
13518	-7.4	2.83	1102.55	0.5	2	0.667	20.79	pdgr	39	LSCSPFHVR	47	fgkf	C41+Carbamidomethyl;	Pah1-BR	no protein information available	File: &quot;Y:\Maxquant and PD searches\MS5854\ECL04405.raw&quot;; SpectrumID: &quot;18231&quot;; PrecursorID: &quot;1&quot;; scans: &quot;11498&quot; RTINSECONDS=1379 |id=13518|path=../gpm/archive/GPM80100010506.xml|source=F:\Box\MassSpec-Shared\active projects\MS5854_Geoge Carman\mgf\ECL04405.mgf|	ECL04405	1	1	Pah1-BR	0	551.777	22.9833
13551	-3.9	2.82	974.509	0.5	2	1	21.11	evfk	255	IACLNDIR	262	slyf	C257+Carbamidomethyl;	Pah1-BR	no protein information available	File: &quot;Y:\Maxquant and PD searches\MS5854\ECL04405.raw&quot;; SpectrumID: &quot;18254&quot;; PrecursorID: &quot;0&quot;; scans: &quot;11524&quot; RTINSECONDS=1381 |id=13551|path=../gpm/archive/GPM80100010506.xml|source=F:\Box\MassSpec-Shared\active projects\MS5854_Geoge Carman\mgf\ECL04405.mgf|	ECL04405	1	1	Pah1-BR	0	487.758	23.0167
13557	-14.7	2.67	891.447	-0.2	2	0.667	23.34	ylnr	325	HADFFVR	331	emrr		sp|Q06103|RPN7_YEAST	26S proteasome regulatory subunit RPN7;	File: &quot;Y:\Maxquant and PD searches\MS5854\ECL04405.raw&quot;; SpectrumID: &quot;18258&quot;; PrecursorID: &quot;0&quot;; scans: &quot;11529&quot; RTINSECONDS=1381 |id=13557|path=../gpm/archive/GPM80100010506.xml|source=F:\Box\MassSpec-Shared\active projects\MS5854_Geoge Carman\mgf\ECL04405.mgf|	ECL04405	1	1	YEAST	0	446.228	23.0167
13559	-5.8	2.6	1235.66	-0.3	3	1	24.36	ddfr	236	LKYENEVALR	245	qsve	N240+Deamidated;	sp|K1C10_HUMAN|	Keratin, type I cytoskeletal 10; Cytokeratin-10; CK-10; Keratin-10; ...	File: &quot;Y:\Maxquant and PD searches\MS5854\ECL04405.raw&quot;; SpectrumID: &quot;18259&quot;; PrecursorID: &quot;0&quot;; scans: &quot;11530&quot; RTINSECONDS=1381 |id=13559|path=../gpm/archive/GPM80100010506.xml|source=F:\Box\MassSpec-Shared\active projects\MS5854_Geoge Carman\mgf\ECL04405.mgf|	ECL04405	1	1	HUMAN|	0	412.56	23.0167
13561	-3.6	2.88	1125.48	-0.7	2	1	22.78	qnrk	335	DAEAWFNEK	343	skel	W339+Oxidation;	sp|K1C10_HUMAN|	Keratin, type I cytoskeletal 10; Cytokeratin-10; CK-10; Keratin-10; ...	File: &quot;Y:\Maxquant and PD searches\MS5854\ECL04405.raw&quot;; SpectrumID: &quot;18261&quot;; PrecursorID: &quot;0&quot;; scans: &quot;11532&quot; RTINSECONDS=1381 |id=13561|path=../gpm/archive/GPM80100010506.xml|source=F:\Box\MassSpec-Shared\active projects\MS5854_Geoge Carman\mgf\ECL04405.mgf|	ECL04405	1	1	HUMAN|	0	563.246	23.0167
13565	-9.7	2.87	1368.77	-0.4	3	0.75	27.53	ldgk	135	HVVFGEVIQGKR	146	ivrl		sp|P53691|PPID_YEAST	Peptidyl-prolyl cis-trans isomerase CPR6; PPIase CPR6; EC 5.2.1.8; ...	File: &quot;Y:\Maxquant and PD searches\MS5854\ECL04405.raw&quot;; SpectrumID: &quot;18264&quot;; PrecursorID: &quot;0&quot;; scans: &quot;11536&quot; RTINSECONDS=1382 |id=13565|path=../gpm/archive/GPM80100010506.xml|source=F:\Box\MassSpec-Shared\active projects\MS5854_Geoge Carman\mgf\ECL04405.mgf|	ECL04405	1	1	YEAST	0	456.93	23.0333
13566	-10.6	2.87	1368.78	732.8	3	0.75	27.53	ldgk	135	HVVFGEVIQGKR	146	ivrl		sp|P53691|PPID_YEAST	Peptidyl-prolyl cis-trans isomerase CPR6; PPIase CPR6; EC 5.2.1.8; ...	File: &quot;Y:\Maxquant and PD searches\MS5854\ECL04405.raw&quot;; SpectrumID: &quot;18264&quot;; PrecursorID: &quot;1&quot;; scans: &quot;11536&quot; RTINSECONDS=1382 |id=13566|path=../gpm/archive/GPM80100010506.xml|source=F:\Box\MassSpec-Shared\active projects\MS5854_Geoge Carman\mgf\ECL04405.mgf|	ECL04405	1	1	YEAST	0	456.93	23.0333
13576	-4	2.55	723.451	1.2	2	1	18.4	aqvk	170	APGILPR	176	rsvh		sp|P07251|ATPA_YEAST	ATP synthase subunit alpha, mitochondrial; Flags: Precursor;	File: &quot;Y:\Maxquant and PD searches\MS5854\ECL04405.raw&quot;; SpectrumID: &quot;18270&quot;; PrecursorID: &quot;0&quot;; scans: &quot;11542&quot; RTINSECONDS=1382 |id=13576|path=../gpm/archive/GPM80100010506.xml|source=F:\Box\MassSpec-Shared\active projects\MS5854_Geoge Carman\mgf\ECL04405.mgf|	ECL04405	1	1	YEAST	0	362.229	23.0333
13587	-2.4	2.97	1085.61	1.3	2	0.667	23.51	pdnk	397	NAQYHLLVK	405	qgdg		sp|Q06103|RPN7_YEAST	26S proteasome regulatory subunit RPN7;	File: &quot;Y:\Maxquant and PD searches\MS5854\ECL04405.raw&quot;; SpectrumID: &quot;18279&quot;; PrecursorID: &quot;0&quot;; scans: &quot;11551&quot; RTINSECONDS=1383 |id=13587|path=../gpm/archive/GPM80100010506.xml|source=F:\Box\MassSpec-Shared\active projects\MS5854_Geoge Carman\mgf\ECL04405.mgf|	ECL04405	1	1	YEAST	0	543.309	23.05
13593	-3.1	2.36	1235.66	-0.3	2	0.667	24.36	ddfr	236	LKYENEVALR	245	qsve	N240+Deamidated;	sp|K1C10_HUMAN|	Keratin, type I cytoskeletal 10; Cytokeratin-10; CK-10; Keratin-10; ...	File: &quot;Y:\Maxquant and PD searches\MS5854\ECL04405.raw&quot;; SpectrumID: &quot;18282&quot;; PrecursorID: &quot;0&quot;; scans: &quot;11554&quot; RTINSECONDS=1383 |id=13593|path=../gpm/archive/GPM80100010506.xml|source=F:\Box\MassSpec-Shared\active projects\MS5854_Geoge Carman\mgf\ECL04405.mgf|	ECL04405	1	1	HUMAN|	0	618.335	23.05
13606	-4.6	2.97	896.52	-0.1	2	1	27.33	lpng	229	PVILSPDR	236	tmaa		Pah1-BR	no protein information available	File: &quot;Y:\Maxquant and PD searches\MS5854\ECL04405.raw&quot;; SpectrumID: &quot;18293&quot;; PrecursorID: &quot;1&quot;; scans: &quot;11567&quot; RTINSECONDS=1384 |id=13606|path=../gpm/archive/GPM80100010506.xml|source=F:\Box\MassSpec-Shared\active projects\MS5854_Geoge Carman\mgf\ECL04405.mgf|	ECL04405	1	1	Pah1-BR	0	448.764	23.0667
13608	-5.7	2.95	1202.6	0.2	2	1	21.9	valr	246	QSVEADINGLR	256	rvld	N253+Deamidated;	sp|K1C10_HUMAN|	Keratin, type I cytoskeletal 10; Cytokeratin-10; CK-10; Keratin-10; ...	File: &quot;Y:\Maxquant and PD searches\MS5854\ECL04405.raw&quot;; SpectrumID: &quot;18295&quot;; PrecursorID: &quot;0&quot;; scans: &quot;11569&quot; RTINSECONDS=1384 |id=13608|path=../gpm/archive/GPM80100010506.xml|source=F:\Box\MassSpec-Shared\active projects\MS5854_Geoge Carman\mgf\ECL04405.mgf|	ECL04405	1	1	HUMAN|	0	601.804	23.0667
13619	-7	2.68	891.447	-1	1	0.333	23.34	ylnr	325	HADFFVR	331	emrr		sp|Q06103|RPN7_YEAST	26S proteasome regulatory subunit RPN7;	File: &quot;Y:\Maxquant and PD searches\MS5854\ECL04405.raw&quot;; SpectrumID: &quot;18301&quot;; PrecursorID: &quot;0&quot;; scans: &quot;11575&quot; RTINSECONDS=1385 |id=13619|path=../gpm/archive/GPM80100010506.xml|source=F:\Box\MassSpec-Shared\active projects\MS5854_Geoge Carman\mgf\ECL04405.mgf|	ECL04405	1	1	YEAST	0	891.447	23.0833
13624	-4.1	2.96	989.462	-0.3	2	0.667	16.1	dgrl	40	SCSPFHVR	47	fgkf	C41+Carbamidomethyl;	Pah1-BR	no protein information available	File: &quot;Y:\Maxquant and PD searches\MS5854\ECL04405.raw&quot;; SpectrumID: &quot;18304&quot;; PrecursorID: &quot;1&quot;; scans: &quot;11578&quot; RTINSECONDS=1385 |id=13624|path=../gpm/archive/GPM80100010506.xml|source=F:\Box\MassSpec-Shared\active projects\MS5854_Geoge Carman\mgf\ECL04405.mgf|	ECL04405	1	1	Pah1-BR	0	495.235	23.0833
13625	-6.9	2.71	1379.77	0.1	3	0.75	28.52	ener	214	KILEVHVEPGMK	225	dgqr		sp|P25491|MAS5_YEAST	Mitochondrial protein import protein MAS5; Yeast dnaJ protein ...	File: &quot;Y:\Maxquant and PD searches\MS5854\ECL04405.raw&quot;; SpectrumID: &quot;18305&quot;; PrecursorID: &quot;0&quot;; scans: &quot;11579&quot; RTINSECONDS=1385 |id=13625|path=../gpm/archive/GPM80100010506.xml|source=F:\Box\MassSpec-Shared\active projects\MS5854_Geoge Carman\mgf\ECL04405.mgf|	ECL04405	1	1	YEAST	0	460.596	23.0833
13627	-6.6	2.71	1379.77	725.5	3	0.75	28.52	ener	214	KILEVHVEPGMK	225	dgqr		sp|P25491|MAS5_YEAST	Mitochondrial protein import protein MAS5; Yeast dnaJ protein ...	File: &quot;Y:\Maxquant and PD searches\MS5854\ECL04405.raw&quot;; SpectrumID: &quot;18305&quot;; PrecursorID: &quot;2&quot;; scans: &quot;11579&quot; RTINSECONDS=1385 |id=13627|path=../gpm/archive/GPM80100010506.xml|source=F:\Box\MassSpec-Shared\active projects\MS5854_Geoge Carman\mgf\ECL04405.mgf|	ECL04405	1	1	YEAST	0	460.596	23.0833
13649	-5.5	2.76	1102.55	-3.7	3	1	20.79	pdgr	39	LSCSPFHVR	47	fgkf	C41+Carbamidomethyl;	Pah1-BR	no protein information available	File: &quot;Y:\Maxquant and PD searches\MS5854\ECL04405.raw&quot;; SpectrumID: &quot;18322&quot;; PrecursorID: &quot;0&quot;; scans: &quot;11597&quot; RTINSECONDS=1386 |id=13649|path=../gpm/archive/GPM80100010506.xml|source=F:\Box\MassSpec-Shared\active projects\MS5854_Geoge Carman\mgf\ECL04405.mgf|	ECL04405	1	1	Pah1-BR	0	368.187	23.1
13653	-3.6	2.88	1357.72	-3.5	3	1	20.72	valr	246	QSVEADINGLRR	257	vlde		sp|K1C10_HUMAN|	Keratin, type I cytoskeletal 10; Cytokeratin-10; CK-10; Keratin-10; ...	File: &quot;Y:\Maxquant and PD searches\MS5854\ECL04405.raw&quot;; SpectrumID: &quot;18323&quot;; PrecursorID: &quot;0&quot;; scans: &quot;11598&quot; RTINSECONDS=1386 |id=13653|path=../gpm/archive/GPM80100010506.xml|source=F:\Box\MassSpec-Shared\active projects\MS5854_Geoge Carman\mgf\ECL04405.mgf|	ECL04405	1	1	HUMAN|	0	453.245	23.1
13655	-4.9	2.65	1141.52	-2.5	2	1	18.94	rllr	463	DYQELMNTK	471	lald		sp|K2C1_HUMAN|	Keratin, type II cytoskeletal 1; 67 kDa cytokeratin; Cytokeratin-1; ...	File: &quot;Y:\Maxquant and PD searches\MS5854\ECL04405.raw&quot;; SpectrumID: &quot;18325&quot;; PrecursorID: &quot;0&quot;; scans: &quot;11600&quot; RTINSECONDS=1387 |id=13655|path=../gpm/archive/GPM80100010506.xml|source=F:\Box\MassSpec-Shared\active projects\MS5854_Geoge Carman\mgf\ECL04405.mgf|	ECL04405	1	1	HUMAN|	0	571.264	23.1167
13657	-4.4	2.95	962.458	-2.3	2	1	20.21	agyr	327	SSYIHINE	334	lvdh		Pah1-BR	no protein information available	File: &quot;Y:\Maxquant and PD searches\MS5854\ECL04405.raw&quot;; SpectrumID: &quot;18326&quot;; PrecursorID: &quot;0&quot;; scans: &quot;11601&quot; RTINSECONDS=1387 |id=13657|path=../gpm/archive/GPM80100010506.xml|source=F:\Box\MassSpec-Shared\active projects\MS5854_Geoge Carman\mgf\ECL04405.mgf|	ECL04405	1	1	Pah1-BR	0	481.733	23.1167
13680	-7.1	2.82	1102.55	-1.9	2	0.667	20.79	pdgr	39	LSCSPFHVR	47	fgkf	C41+Carbamidomethyl;	Pah1-BR	no protein information available	File: &quot;Y:\Maxquant and PD searches\MS5854\ECL04405.raw&quot;; SpectrumID: &quot;18337&quot;; PrecursorID: &quot;1&quot;; scans: &quot;11612&quot; RTINSECONDS=1387 |id=13680|path=../gpm/archive/GPM80100010506.xml|source=F:\Box\MassSpec-Shared\active projects\MS5854_Geoge Carman\mgf\ECL04405.mgf|	ECL04405	1	1	Pah1-BR	0	551.777	23.1167
13684	-9.1	2.36	1357.72	-1.8	2	0.667	20.72	valr	246	QSVEADINGLRR	257	vlde		sp|K1C10_HUMAN|	Keratin, type I cytoskeletal 10; Cytokeratin-10; CK-10; Keratin-10; ...	File: &quot;Y:\Maxquant and PD searches\MS5854\ECL04405.raw&quot;; SpectrumID: &quot;18339&quot;; PrecursorID: &quot;0&quot;; scans: &quot;11614&quot; RTINSECONDS=1388 |id=13684|path=../gpm/archive/GPM80100010506.xml|source=F:\Box\MassSpec-Shared\active projects\MS5854_Geoge Carman\mgf\ECL04405.mgf|	ECL04405	1	1	HUMAN|	0	679.363	23.1333
13688	-4.8	2.9	1591.74	-2.1	3	1	27.6	ftik	335	FPENHFTSEENLK	347	klee		sp|P25491|MAS5_YEAST	Mitochondrial protein import protein MAS5; Yeast dnaJ protein ...	File: &quot;Y:\Maxquant and PD searches\MS5854\ECL04405.raw&quot;; SpectrumID: &quot;18341&quot;; PrecursorID: &quot;0&quot;; scans: &quot;11616&quot; RTINSECONDS=1388 |id=13688|path=../gpm/archive/GPM80100010506.xml|source=F:\Box\MassSpec-Shared\active projects\MS5854_Geoge Carman\mgf\ECL04405.mgf|	ECL04405	1	1	YEAST	0	531.251	23.1333
13693	-3.6	3.07	1195.67	-4	3	1	27.06	kaqk	73	LIESHLELNK	82	nlsy		sp|Q01802|AATM_YEAST	Aspartate aminotransferase, mitochondrial; EC 2.6.1.1; Transaminase ...	File: &quot;Y:\Maxquant and PD searches\MS5854\ECL04405.raw&quot;; SpectrumID: &quot;18343&quot;; PrecursorID: &quot;0&quot;; scans: &quot;11618&quot; RTINSECONDS=1388 |id=13693|path=../gpm/archive/GPM80100010506.xml|source=F:\Box\MassSpec-Shared\active projects\MS5854_Geoge Carman\mgf\ECL04405.mgf|	ECL04405	1	1	YEAST	0	399.228	23.1333
13695	-9.1	2.71	1844.95	-2.7	3	1	22.51	dnvk	416	KQISNLQQSISDAEQR	431	gena		sp|K2C1_HUMAN|	Keratin, type II cytoskeletal 1; 67 kDa cytokeratin; Cytokeratin-1; ...	File: &quot;Y:\Maxquant and PD searches\MS5854\ECL04405.raw&quot;; SpectrumID: &quot;18344&quot;; PrecursorID: &quot;0&quot;; scans: &quot;11619&quot; RTINSECONDS=1388 |id=13695|path=../gpm/archive/GPM80100010506.xml|source=F:\Box\MassSpec-Shared\active projects\MS5854_Geoge Carman\mgf\ECL04405.mgf|	ECL04405	1	1	HUMAN|	0	615.654	23.1333
13703	-2.8	2.52	1235.66	-2.8	3	1	24.36	ddfr	236	LKYENEVALR	245	qsve	N240+Deamidated;	sp|K1C10_HUMAN|	Keratin, type I cytoskeletal 10; Cytokeratin-10; CK-10; Keratin-10; ...	File: &quot;Y:\Maxquant and PD searches\MS5854\ECL04405.raw&quot;; SpectrumID: &quot;18350&quot;; PrecursorID: &quot;1&quot;; scans: &quot;11625&quot; RTINSECONDS=1388 |id=13703|path=../gpm/archive/GPM80100010506.xml|source=F:\Box\MassSpec-Shared\active projects\MS5854_Geoge Carman\mgf\ECL04405.mgf|	ECL04405	1	1	HUMAN|	0	412.56	23.1333
13720	-3.7	2.83	1088.65	-0.1	2	0.667	22.52	rfgk	51	FQILKPSQK	59	kvqv		Pah1-BR	no protein information available	File: &quot;Y:\Maxquant and PD searches\MS5854\ECL04405.raw&quot;; SpectrumID: &quot;18361&quot;; PrecursorID: &quot;0&quot;; scans: &quot;11638&quot; RTINSECONDS=1390 |id=13720|path=../gpm/archive/GPM80100010506.xml|source=F:\Box\MassSpec-Shared\active projects\MS5854_Geoge Carman\mgf\ECL04405.mgf|	ECL04405	1	1	Pah1-BR	0	544.827	23.1667
13721	-3.5	2.88	1102.55	0.8	2	0.667	20.79	pdgr	39	LSCSPFHVR	47	fgkf	C41+Carbamidomethyl;	Pah1-BR	no protein information available	File: &quot;Y:\Maxquant and PD searches\MS5854\ECL04405.raw&quot;; SpectrumID: &quot;18362&quot;; PrecursorID: &quot;0&quot;; scans: &quot;11639&quot; RTINSECONDS=1390 |id=13721|path=../gpm/archive/GPM80100010506.xml|source=F:\Box\MassSpec-Shared\active projects\MS5854_Geoge Carman\mgf\ECL04405.mgf|	ECL04405	1	1	Pah1-BR	0	551.777	23.1667
13729	-7.7	2.93	1394.72	-0.2	3	1	23.63	inkr	277	TNAENEFVTIKK	288	dvdg	N278+Deamidated;	sp|K2C1_HUMAN|	Keratin, type II cytoskeletal 1; 67 kDa cytokeratin; Cytokeratin-1; ...	File: &quot;Y:\Maxquant and PD searches\MS5854\ECL04405.raw&quot;; SpectrumID: &quot;18369&quot;; PrecursorID: &quot;0&quot;; scans: &quot;11646&quot; RTINSECONDS=1390 |id=13729|path=../gpm/archive/GPM80100010506.xml|source=F:\Box\MassSpec-Shared\active projects\MS5854_Geoge Carman\mgf\ECL04405.mgf|	ECL04405	1	1	HUMAN|	0	465.577	23.1667
13747	-13	2.81	2581.16	-0.9	3	1	23.93	eesr	492	MSGECAPNVSVSVSTSHTTISGGGSR	517	gggg	C496+Carbamidomethyl; M492+Oxidation;	sp|K2C1_HUMAN|	Keratin, type II cytoskeletal 1; 67 kDa cytokeratin; Cytokeratin-1; ...	File: &quot;Y:\Maxquant and PD searches\MS5854\ECL04405.raw&quot;; SpectrumID: &quot;18379&quot;; PrecursorID: &quot;0&quot;; scans: &quot;11657&quot; RTINSECONDS=1391 |id=13747|path=../gpm/archive/GPM80100010506.xml|source=F:\Box\MassSpec-Shared\active projects\MS5854_Geoge Carman\mgf\ECL04405.mgf|	ECL04405	1	1	HUMAN|	0	861.059	23.1833
13756	-7.5	2.64	1407.62	-0.4	2	1	22.19	ligr	75	NFNDPEVQADMK	86	hfpf		sp|P10591|HSP71_YEAST	Heat shock protein SSA1; Heat shock protein YG100;	File: &quot;Y:\Maxquant and PD searches\MS5854\ECL04405.raw&quot;; SpectrumID: &quot;18386&quot;; PrecursorID: &quot;0&quot;; scans: &quot;11664&quot; RTINSECONDS=1392 |id=13756|path=../gpm/archive/GPM80100010506.xml|source=F:\Box\MassSpec-Shared\active projects\MS5854_Geoge Carman\mgf\ECL04405.mgf|	ECL04405	1	1	YEAST	0	704.314	23.2
13779	-8.7	2.99	1355.71	1.1	3	1	22.54	etpk	85	YQVTVIDAPGHR	96	dfik		gi|6319594|ref|NP_009676.1|	Translational elongation factor EF-1 alpha; also encoded by TEF1; ...	File: &quot;Y:\Maxquant and PD searches\MS5854\ECL04405.raw&quot;; SpectrumID: &quot;18402&quot;; PrecursorID: &quot;0&quot;; scans: &quot;11681&quot; RTINSECONDS=1393 |id=13779|path=../gpm/archive/GPM80100010506.xml|source=F:\Box\MassSpec-Shared\active projects\MS5854_Geoge Carman\mgf\ECL04405.mgf|	ECL04405	1	1	009676.1|	0	452.574	23.2167
13792	-3	2.99	2273.02	-0.9	3	1	27.87	taer	254	TSQNSELNNMQDLVEDYKK	272	kyed	M263+Oxidation; N257+Deamidated;	sp|K22E_HUMAN|	Keratin, type II cytoskeletal 2 epidermal; Cytokeratin-2e; CK-2e; ...	File: &quot;Y:\Maxquant and PD searches\MS5854\ECL04405.raw&quot;; SpectrumID: &quot;18411&quot;; PrecursorID: &quot;0&quot;; scans: &quot;11690&quot; RTINSECONDS=1393 |id=13792|path=../gpm/archive/GPM80100010506.xml|source=F:\Box\MassSpec-Shared\active projects\MS5854_Geoge Carman\mgf\ECL04405.mgf|	ECL04405	1	1	HUMAN|	0	758.346	23.2167
13804	-2.8	2.97	841.445	-0.2	2	1	19.81	iisk	16	YPVSFTK	22	eqsa		sp|P46672|ARC1_YEAST	tRNA-aminoacylation cofactor ARC1; Acyl-RNA-complex protein 1; ...	File: &quot;Y:\Maxquant and PD searches\MS5854\ECL04405.raw&quot;; SpectrumID: &quot;18419&quot;; PrecursorID: &quot;0&quot;; scans: &quot;11699&quot; RTINSECONDS=1394 |id=13804|path=../gpm/archive/GPM80100010506.xml|source=F:\Box\MassSpec-Shared\active projects\MS5854_Geoge Carman\mgf\ECL04405.mgf|	ECL04405	1	1	YEAST	0	421.227	23.2333
13840	-2.5	3.16	1104.64	0.1	2	0.667	23.12	psqk	60	KVQVFINEK	68	lsnm		Pah1-BR	no protein information available	File: &quot;Y:\Maxquant and PD searches\MS5854\ECL04405.raw&quot;; SpectrumID: &quot;18443&quot;; PrecursorID: &quot;0&quot;; scans: &quot;11724&quot; RTINSECONDS=1396 |id=13840|path=../gpm/archive/GPM80100010506.xml|source=F:\Box\MassSpec-Shared\active projects\MS5854_Geoge Carman\mgf\ECL04405.mgf|	ECL04405	1	1	Pah1-BR	0	552.824	23.2667
13844	-4.5	2.65	1181.54	0.3	2	1	20.95	isva	78	GGGGGFGAAGGFGGR	92	gggf		sp|K22E_HUMAN|	Keratin, type II cytoskeletal 2 epidermal; Cytokeratin-2e; CK-2e; ...	File: &quot;Y:\Maxquant and PD searches\MS5854\ECL04405.raw&quot;; SpectrumID: &quot;18444&quot;; PrecursorID: &quot;0&quot;; scans: &quot;11725&quot; RTINSECONDS=1396 |id=13844|path=../gpm/archive/GPM80100010506.xml|source=F:\Box\MassSpec-Shared\active projects\MS5854_Geoge Carman\mgf\ECL04405.mgf|	ECL04405	1	1	HUMAN|	0	591.276	23.2667
13845	-3.8	2.72	959.552	0	2	1	20.96	ngek	82	LTEIINTR	89	hqnv		sp|Q00055|GPD1_YEAST	Glycerol-3-phosphate dehydrogenase 1; EC 1.1.1.8 {ECO:0000269|PubMed:8196651}; ...	File: &quot;Y:\Maxquant and PD searches\MS5854\ECL04405.raw&quot;; SpectrumID: &quot;18445&quot;; PrecursorID: &quot;0&quot;; scans: &quot;11726&quot; RTINSECONDS=1397 |id=13845|path=../gpm/archive/GPM80100010506.xml|source=F:\Box\MassSpec-Shared\active projects\MS5854_Geoge Carman\mgf\ECL04405.mgf|	ECL04405	1	1	YEAST	0	480.28	23.2833
13848	-2.6	2.79	1089.63	0.4	3	1	22.52	rfgk	51	FQILKPSQK	59	kvqv	Q58+Deamidated;	Pah1-BR	no protein information available	File: &quot;Y:\Maxquant and PD searches\MS5854\ECL04405.raw&quot;; SpectrumID: &quot;18446&quot;; PrecursorID: &quot;1&quot;; scans: &quot;11727&quot; RTINSECONDS=1397 |id=13848|path=../gpm/archive/GPM80100010506.xml|source=F:\Box\MassSpec-Shared\active projects\MS5854_Geoge Carman\mgf\ECL04405.mgf|	ECL04405	1	1	Pah1-BR	0	363.882	23.2833
13858	-2.9	2.81	831.493	-0.1	1	0.5	20.84	fgsr	62	SLVGLGGTK	70	sisi		sp|K22E_HUMAN|	Keratin, type II cytoskeletal 2 epidermal; Cytokeratin-2e; CK-2e; ...	File: &quot;Y:\Maxquant and PD searches\MS5854\ECL04405.raw&quot;; SpectrumID: &quot;18451&quot;; PrecursorID: &quot;0&quot;; scans: &quot;11732&quot; RTINSECONDS=1397 |id=13858|path=../gpm/archive/GPM80100010506.xml|source=F:\Box\MassSpec-Shared\active projects\MS5854_Geoge Carman\mgf\ECL04405.mgf|	ECL04405	1	1	HUMAN|	0	831.493	23.2833
13861	-2.8	2.55	839.51	-0.5	2	1	18.7	daar	163	IAGLNPVR	170	ivnd		sp|P32589|HSP7F_YEAST	Heat shock protein homolog SSE1; Chaperone protein MSI3;	File: &quot;Y:\Maxquant and PD searches\MS5854\ECL04405.raw&quot;; SpectrumID: &quot;18453&quot;; PrecursorID: &quot;0&quot;; scans: &quot;11734&quot; RTINSECONDS=1397 |id=13861|path=../gpm/archive/GPM80100010506.xml|source=F:\Box\MassSpec-Shared\active projects\MS5854_Geoge Carman\mgf\ECL04405.mgf|	ECL04405	1	1	YEAST	0	420.259	23.2833
13865	-6.8	2.87	1355.71	0.2	2	0.667	22.54	etpk	85	YQVTVIDAPGHR	96	dfik		gi|6319594|ref|NP_009676.1|	Translational elongation factor EF-1 alpha; also encoded by TEF1; ...	File: &quot;Y:\Maxquant and PD searches\MS5854\ECL04405.raw&quot;; SpectrumID: &quot;18456&quot;; PrecursorID: &quot;0&quot;; scans: &quot;11737&quot; RTINSECONDS=1397 |id=13865|path=../gpm/archive/GPM80100010506.xml|source=F:\Box\MassSpec-Shared\active projects\MS5854_Geoge Carman\mgf\ECL04405.mgf|	ECL04405	1	1	009676.1|	0	678.357	23.2833
13870	-2.1	2.82	1217.73	-0.5	3	0.75	21.51	rfgk	51	FQILKPSQKK	60	vqvf	Q58+Deamidated;	Pah1-BR	no protein information available	File: &quot;Y:\Maxquant and PD searches\MS5854\ECL04405.raw&quot;; SpectrumID: &quot;18459&quot;; PrecursorID: &quot;0&quot;; scans: &quot;11740&quot; RTINSECONDS=1398 |id=13870|path=../gpm/archive/GPM80100010506.xml|source=F:\Box\MassSpec-Shared\active projects\MS5854_Geoge Carman\mgf\ECL04405.mgf|	ECL04405	1	1	Pah1-BR	0	406.58	23.3
13871	-2.7	2.82	811.377	-1	2	1	18.33	[	1	MQYVGR	6	algs	M1+Oxidation; M1+Acetyl;	Pah1-BR	no protein information available	File: &quot;Y:\Maxquant and PD searches\MS5854\ECL04405.raw&quot;; SpectrumID: &quot;18459&quot;; PrecursorID: &quot;1&quot;; scans: &quot;11740&quot; RTINSECONDS=1398 |id=13871|path=../gpm/archive/GPM80100010506.xml|source=F:\Box\MassSpec-Shared\active projects\MS5854_Geoge Carman\mgf\ECL04405.mgf|	ECL04405	1	1	Pah1-BR	0	406.192	23.3
13882	-5.7	3.02	1763.85	7.9	3	1	23.63	daak	55	NQAAMNPSNTVFDAKR	70	ligr		sp|P10591|HSP71_YEAST	Heat shock protein SSA1; Heat shock protein YG100;	File: &quot;Y:\Maxquant and PD searches\MS5854\ECL04405.raw&quot;; SpectrumID: &quot;18465&quot;; PrecursorID: &quot;2&quot;; scans: &quot;11747&quot; RTINSECONDS=1398 |id=13882|path=../gpm/archive/GPM80100010506.xml|source=F:\Box\MassSpec-Shared\active projects\MS5854_Geoge Carman\mgf\ECL04405.mgf|	ECL04405	1	1	YEAST	0	588.622	23.3
13892	-3.1	2.79	975.493	0.2	2	1	21.11	evfk	255	IACLNDIR	262	slyf	C257+Carbamidomethyl; N259+Deamidated;	Pah1-BR	no protein information available	File: &quot;Y:\Maxquant and PD searches\MS5854\ECL04405.raw&quot;; SpectrumID: &quot;18472&quot;; PrecursorID: &quot;0&quot;; scans: &quot;11756&quot; RTINSECONDS=1399 |id=13892|path=../gpm/archive/GPM80100010506.xml|source=F:\Box\MassSpec-Shared\active projects\MS5854_Geoge Carman\mgf\ECL04405.mgf|	ECL04405	1	1	Pah1-BR	0	488.25	23.3167
13912	-3	2.86	1089.63	0.5	2	0.667	22.52	rfgk	51	FQILKPSQK	59	kvqv	Q58+Deamidated;	Pah1-BR	no protein information available	File: &quot;Y:\Maxquant and PD searches\MS5854\ECL04405.raw&quot;; SpectrumID: &quot;18486&quot;; PrecursorID: &quot;0&quot;; scans: &quot;11770&quot; RTINSECONDS=1400 |id=13912|path=../gpm/archive/GPM80100010506.xml|source=F:\Box\MassSpec-Shared\active projects\MS5854_Geoge Carman\mgf\ECL04405.mgf|	ECL04405	1	1	Pah1-BR	0	545.319	23.3333
13950	-2.9	2.59	938.494	-0.3	2	1	19.87	fgnr	290	ITDALSYR	297	tvgi		Pah1-BR	no protein information available	File: &quot;Y:\Maxquant and PD searches\MS5854\ECL04405.raw&quot;; SpectrumID: &quot;18510&quot;; PrecursorID: &quot;0&quot;; scans: &quot;11795&quot; RTINSECONDS=1402 |id=13950|path=../gpm/archive/GPM80100010506.xml|source=F:\Box\MassSpec-Shared\active projects\MS5854_Geoge Carman\mgf\ECL04405.mgf|	ECL04405	1	1	Pah1-BR	0	469.751	23.3667
13979	-3.8	2.8	1070.57	0.1	2	1	19.82	qpln	166	VEIDPEIQK	174	vksr		sp|K2C1_HUMAN|	Keratin, type II cytoskeletal 1; 67 kDa cytokeratin; Cytokeratin-1; ...	File: &quot;Y:\Maxquant and PD searches\MS5854\ECL04405.raw&quot;; SpectrumID: &quot;18523&quot;; PrecursorID: &quot;0&quot;; scans: &quot;11808&quot; RTINSECONDS=1403 |id=13979|path=../gpm/archive/GPM80100010506.xml|source=F:\Box\MassSpec-Shared\active projects\MS5854_Geoge Carman\mgf\ECL04405.mgf|	ECL04405	1	1	HUMAN|	0	535.79	23.3833
14007	-4.7	2.82	1143.53	0.3	2	1	22.51	dirk	287	INSMSMAAYR	296	agmi		sp|P38791|DHYS_YEAST	Deoxyhypusine synthase {ECO:0000303|PubMed:8612813}; DHS {ECO:0000303|PubMed:8612813}; ...	File: &quot;Y:\Maxquant and PD searches\MS5854\ECL04405.raw&quot;; SpectrumID: &quot;18536&quot;; PrecursorID: &quot;0&quot;; scans: &quot;11822&quot; RTINSECONDS=1404 |id=14007|path=../gpm/archive/GPM80100010506.xml|source=F:\Box\MassSpec-Shared\active projects\MS5854_Geoge Carman\mgf\ECL04405.mgf|	ECL04405	1	1	YEAST	0	572.268	23.4
14021	-2.9	2.98	811.377	-0.5	2	1	18.33	[	1	MQYVGR	6	algs	M1+Oxidation; M1+Acetyl;	Pah1-BR	no protein information available	File: &quot;Y:\Maxquant and PD searches\MS5854\ECL04405.raw&quot;; SpectrumID: &quot;18542&quot;; PrecursorID: &quot;0&quot;; scans: &quot;11828&quot; RTINSECONDS=1404 |id=14021|path=../gpm/archive/GPM80100010506.xml|source=F:\Box\MassSpec-Shared\active projects\MS5854_Geoge Carman\mgf\ECL04405.mgf|	ECL04405	1	1	Pah1-BR	0	406.192	23.4
14032	-10.6	2.47	891.447	0	2	0.667	23.34	ylnr	325	HADFFVR	331	emrr		sp|Q06103|RPN7_YEAST	26S proteasome regulatory subunit RPN7;	File: &quot;Y:\Maxquant and PD searches\MS5854\ECL04405.raw&quot;; SpectrumID: &quot;18547&quot;; PrecursorID: &quot;0&quot;; scans: &quot;11834&quot; RTINSECONDS=1405 |id=14032|path=../gpm/archive/GPM80100010506.xml|source=F:\Box\MassSpec-Shared\active projects\MS5854_Geoge Carman\mgf\ECL04405.mgf|	ECL04405	1	1	YEAST	0	446.228	23.4167
14036	-2.3	2.82	975.493	0.2	2	1	21.11	evfk	255	IACLNDIR	262	slyf	C257+Carbamidomethyl; N259+Deamidated;	Pah1-BR	no protein information available	File: &quot;Y:\Maxquant and PD searches\MS5854\ECL04405.raw&quot;; SpectrumID: &quot;18550&quot;; PrecursorID: &quot;1&quot;; scans: &quot;11837&quot; RTINSECONDS=1405 |id=14036|path=../gpm/archive/GPM80100010506.xml|source=F:\Box\MassSpec-Shared\active projects\MS5854_Geoge Carman\mgf\ECL04405.mgf|	ECL04405	1	1	Pah1-BR	0	488.25	23.4167
14037	-3.5	2.82	974.509	-0.1	2	1	21.11	evfk	255	IACLNDIR	262	slyf	C257+Carbamidomethyl;	Pah1-BR	no protein information available	File: &quot;Y:\Maxquant and PD searches\MS5854\ECL04405.raw&quot;; SpectrumID: &quot;18550&quot;; PrecursorID: &quot;2&quot;; scans: &quot;11837&quot; RTINSECONDS=1405 |id=14037|path=../gpm/archive/GPM80100010506.xml|source=F:\Box\MassSpec-Shared\active projects\MS5854_Geoge Carman\mgf\ECL04405.mgf|	ECL04405	1	1	Pah1-BR	0	487.758	23.4167
14041	-2.6	2.78	1160.64	0	2	0.667	18.9	ggsk	74	SISISVARGGGR	85	gsgf	R81+Deamidated;	sp|K2C1_HUMAN|	Keratin, type II cytoskeletal 1; 67 kDa cytokeratin; Cytokeratin-1; ...	File: &quot;Y:\Maxquant and PD searches\MS5854\ECL04405.raw&quot;; SpectrumID: &quot;18552&quot;; PrecursorID: &quot;0&quot;; scans: &quot;11839&quot; RTINSECONDS=1405 |id=14041|path=../gpm/archive/GPM80100010506.xml|source=F:\Box\MassSpec-Shared\active projects\MS5854_Geoge Carman\mgf\ECL04405.mgf|	ECL04405	1	1	HUMAN|	0	580.823	23.4167
14043	-2.6	2.96	1102.55	-1.4	3	1	20.79	pdgr	39	LSCSPFHVR	47	fgkf	C41+Carbamidomethyl;	Pah1-BR	no protein information available	File: &quot;Y:\Maxquant and PD searches\MS5854\ECL04405.raw&quot;; SpectrumID: &quot;18553&quot;; PrecursorID: &quot;1&quot;; scans: &quot;11840&quot; RTINSECONDS=1405 |id=14043|path=../gpm/archive/GPM80100010506.xml|source=F:\Box\MassSpec-Shared\active projects\MS5854_Geoge Carman\mgf\ECL04405.mgf|	ECL04405	1	1	Pah1-BR	0	368.187	23.4167
14051	-5.1	2.73	1134.62	884	2	1	21.23	lagk	218	VAVVAGYGDVGK	229	gcaa		sp|P39954|SAHH_YEAST	Adenosylhomocysteinase; AdoHcyase; EC 3.3.1.1; S-adenosyl-L-homocysteine ...	File: &quot;Y:\Maxquant and PD searches\MS5854\ECL04405.raw&quot;; SpectrumID: &quot;18558&quot;; PrecursorID: &quot;0&quot;; scans: &quot;11845&quot; RTINSECONDS=1406 |id=14051|path=../gpm/archive/GPM80100010506.xml|source=F:\Box\MassSpec-Shared\active projects\MS5854_Geoge Carman\mgf\ECL04405.mgf|	ECL04405	1	1	YEAST	0	567.811	23.4333
14073	-2.7	3.12	1143.53	0	2	1	22.51	dirk	287	INSMSMAAYR	296	agmi		sp|P38791|DHYS_YEAST	Deoxyhypusine synthase {ECO:0000303|PubMed:8612813}; DHS {ECO:0000303|PubMed:8612813}; ...	File: &quot;Y:\Maxquant and PD searches\MS5854\ECL04405.raw&quot;; SpectrumID: &quot;18574&quot;; PrecursorID: &quot;1&quot;; scans: &quot;11861&quot; RTINSECONDS=1407 |id=14073|path=../gpm/archive/GPM80100010506.xml|source=F:\Box\MassSpec-Shared\active projects\MS5854_Geoge Carman\mgf\ECL04405.mgf|	ECL04405	1	1	YEAST	0	572.268	23.45
14084	-2.3	3.01	1042.53	-0.5	3	1	23.21	migk	177	DWTHLGVAK	185	lfse	W178+Oxidation;	Pah1-BR	no protein information available	File: &quot;Y:\Maxquant and PD searches\MS5854\ECL04405.raw&quot;; SpectrumID: &quot;18582&quot;; PrecursorID: &quot;0&quot;; scans: &quot;11870&quot; RTINSECONDS=1408 |id=14084|path=../gpm/archive/GPM80100010506.xml|source=F:\Box\MassSpec-Shared\active projects\MS5854_Geoge Carman\mgf\ECL04405.mgf|	ECL04405	1	1	Pah1-BR	0	348.182	23.4667
14086	-6.9	2.94	1042.53	0.2	2	0.667	23.21	migk	177	DWTHLGVAK	185	lfse	W178+Oxidation;	Pah1-BR	no protein information available	File: &quot;Y:\Maxquant and PD searches\MS5854\ECL04405.raw&quot;; SpectrumID: &quot;18583&quot;; PrecursorID: &quot;0&quot;; scans: &quot;11871&quot; RTINSECONDS=1408 |id=14086|path=../gpm/archive/GPM80100010506.xml|source=F:\Box\MassSpec-Shared\active projects\MS5854_Geoge Carman\mgf\ECL04405.mgf|	ECL04405	1	1	Pah1-BR	0	521.77	23.4667
14088	-2.7	2.72	1237.58	-0.2	3	1	23.58	eqnr	334	KDAEAWFNEK	343	skel		sp|K1C10_HUMAN|	Keratin, type I cytoskeletal 10; Cytokeratin-10; CK-10; Keratin-10; ...	File: &quot;Y:\Maxquant and PD searches\MS5854\ECL04405.raw&quot;; SpectrumID: &quot;18584&quot;; PrecursorID: &quot;0&quot;; scans: &quot;11872&quot; RTINSECONDS=1408 |id=14088|path=../gpm/archive/GPM80100010506.xml|source=F:\Box\MassSpec-Shared\active projects\MS5854_Geoge Carman\mgf\ECL04405.mgf|	ECL04405	1	1	HUMAN|	0	413.2	23.4667
14098	-7	2.76	1237.58	0.5	2	0.667	23.58	eqnr	334	KDAEAWFNEK	343	skel		sp|K1C10_HUMAN|	Keratin, type I cytoskeletal 10; Cytokeratin-10; CK-10; Keratin-10; ...	File: &quot;Y:\Maxquant and PD searches\MS5854\ECL04405.raw&quot;; SpectrumID: &quot;18589&quot;; PrecursorID: &quot;0&quot;; scans: &quot;11877&quot; RTINSECONDS=1408 |id=14098|path=../gpm/archive/GPM80100010506.xml|source=F:\Box\MassSpec-Shared\active projects\MS5854_Geoge Carman\mgf\ECL04405.mgf|	ECL04405	1	1	HUMAN|	0	619.296	23.4667
14110	-2.6	2.76	949.485	-0.3	2	1	25.71	inek	69	LSNMPMKL	76	sdsg	M74+Oxidation;	Pah1-BR	no protein information available	File: &quot;Y:\Maxquant and PD searches\MS5854\ECL04405.raw&quot;; SpectrumID: &quot;18595&quot;; PrecursorID: &quot;0&quot;; scans: &quot;11883&quot; RTINSECONDS=1409 |id=14110|path=../gpm/archive/GPM80100010506.xml|source=F:\Box\MassSpec-Shared\active projects\MS5854_Geoge Carman\mgf\ECL04405.mgf|	ECL04405	1	1	Pah1-BR	0	475.246	23.4833
14112	-4	2.75	1337.69	-0.6	3	1	24.11	inkr	282	TAAENDFVTLKK	293	dvdn	N286+Deamidated;	sp|K22E_HUMAN|	Keratin, type II cytoskeletal 2 epidermal; Cytokeratin-2e; CK-2e; ...	File: &quot;Y:\Maxquant and PD searches\MS5854\ECL04405.raw&quot;; SpectrumID: &quot;18597&quot;; PrecursorID: &quot;0&quot;; scans: &quot;11885&quot; RTINSECONDS=1409 |id=14112|path=../gpm/archive/GPM80100010506.xml|source=F:\Box\MassSpec-Shared\active projects\MS5854_Geoge Carman\mgf\ECL04405.mgf|	ECL04405	1	1	HUMAN|	0	446.57	23.4833
14113	-7	2.75	891.447	0.4	2	0.667	23.34	ylnr	325	HADFFVR	331	emrr		sp|Q06103|RPN7_YEAST	26S proteasome regulatory subunit RPN7;	File: &quot;Y:\Maxquant and PD searches\MS5854\ECL04405.raw&quot;; SpectrumID: &quot;18597&quot;; PrecursorID: &quot;1&quot;; scans: &quot;11885&quot; RTINSECONDS=1409 |id=14113|path=../gpm/archive/GPM80100010506.xml|source=F:\Box\MassSpec-Shared\active projects\MS5854_Geoge Carman\mgf\ECL04405.mgf|	ECL04405	1	1	YEAST	0	446.228	23.4833
14116	-4.4	2.86	1086.59	0.7	2	0.667	23.51	pdnk	397	NAQYHLLVK	405	qgdg	Q399+Deamidated;	sp|Q06103|RPN7_YEAST	26S proteasome regulatory subunit RPN7;	File: &quot;Y:\Maxquant and PD searches\MS5854\ECL04405.raw&quot;; SpectrumID: &quot;18598&quot;; PrecursorID: &quot;0&quot;; scans: &quot;11886&quot; RTINSECONDS=1409 |id=14116|path=../gpm/archive/GPM80100010506.xml|source=F:\Box\MassSpec-Shared\active projects\MS5854_Geoge Carman\mgf\ECL04405.mgf|	ECL04405	1	1	YEAST	0	543.801	23.4833
14117	-4.4	2.86	1086.59	924	2	0.667	23.51	pdnk	397	NAQYHLLVK	405	qgdg	Q399+Deamidated;	sp|Q06103|RPN7_YEAST	26S proteasome regulatory subunit RPN7;	File: &quot;Y:\Maxquant and PD searches\MS5854\ECL04405.raw&quot;; SpectrumID: &quot;18598&quot;; PrecursorID: &quot;1&quot;; scans: &quot;11886&quot; RTINSECONDS=1409 |id=14117|path=../gpm/archive/GPM80100010506.xml|source=F:\Box\MassSpec-Shared\active projects\MS5854_Geoge Carman\mgf\ECL04405.mgf|	ECL04405	1	1	YEAST	0	543.801	23.4833
14119	-2.3	2.64	1134.62	-0.3	2	1	21.23	lagk	218	VAVVAGYGDVGK	229	gcaa		sp|P39954|SAHH_YEAST	Adenosylhomocysteinase; AdoHcyase; EC 3.3.1.1; S-adenosyl-L-homocysteine ...	File: &quot;Y:\Maxquant and PD searches\MS5854\ECL04405.raw&quot;; SpectrumID: &quot;18599&quot;; PrecursorID: &quot;0&quot;; scans: &quot;11887&quot; RTINSECONDS=1409 |id=14119|path=../gpm/archive/GPM80100010506.xml|source=F:\Box\MassSpec-Shared\active projects\MS5854_Geoge Carman\mgf\ECL04405.mgf|	ECL04405	1	1	YEAST	0	567.812	23.4833
14122	-4.1	2.88	1121.58	-0.4	2	1	20.91	ndmr	328	QEYEQLIAK	336	nrkd		sp|K1C9_HUMAN|	Keratin, type I cytoskeletal 9; Cytokeratin-9; CK-9; Keratin-9; ...	File: &quot;Y:\Maxquant and PD searches\MS5854\ECL04405.raw&quot;; SpectrumID: &quot;18601&quot;; PrecursorID: &quot;0&quot;; scans: &quot;11889&quot; RTINSECONDS=1409 |id=14122|path=../gpm/archive/GPM80100010506.xml|source=F:\Box\MassSpec-Shared\active projects\MS5854_Geoge Carman\mgf\ECL04405.mgf|	ECL04405	1	1	HUMAN|	0	561.296	23.4833
14125	-2.1	2.86	811.377	-1.2	2	1	18.33	[	1	MQYVGR	6	algs	M1+Oxidation; M1+Acetyl;	Pah1-BR	no protein information available	File: &quot;Y:\Maxquant and PD searches\MS5854\ECL04405.raw&quot;; SpectrumID: &quot;18602&quot;; PrecursorID: &quot;1&quot;; scans: &quot;11890&quot; RTINSECONDS=1409 |id=14125|path=../gpm/archive/GPM80100010506.xml|source=F:\Box\MassSpec-Shared\active projects\MS5854_Geoge Carman\mgf\ECL04405.mgf|	ECL04405	1	1	Pah1-BR	0	406.192	23.4833
14133	-4.8	2.98	1089.63	0.6	2	0.667	22.52	rfgk	51	FQILKPSQK	59	kvqv	Q52+Deamidated;	Pah1-BR	no protein information available	File: &quot;Y:\Maxquant and PD searches\MS5854\ECL04405.raw&quot;; SpectrumID: &quot;18606&quot;; PrecursorID: &quot;1&quot;; scans: &quot;11894&quot; RTINSECONDS=1409 |id=14133|path=../gpm/archive/GPM80100010506.xml|source=F:\Box\MassSpec-Shared\active projects\MS5854_Geoge Carman\mgf\ECL04405.mgf|	ECL04405	1	1	Pah1-BR	0	545.319	23.4833
14135	-5.7	2.61	1109.62	-1.4	3	1	21.82	hkdd	133	SPDLPKLKPD	142	pntl		sp|P02769|ALBU_BOVIN	Albumin; BSA; Bos d 6; Flags: Precursor;	File: &quot;Y:\Maxquant and PD searches\MS5854\ECL04405.raw&quot;; SpectrumID: &quot;18607&quot;; PrecursorID: &quot;0&quot;; scans: &quot;11895&quot; RTINSECONDS=1409 |id=14135|path=../gpm/archive/GPM80100010506.xml|source=F:\Box\MassSpec-Shared\active projects\MS5854_Geoge Carman\mgf\ECL04405.mgf|	ECL04405	1	1	BOVIN	0	370.545	23.4833
14153	-2.6	2.65	842.509	-0.4	2	1	19.3	lnsr	108	VATVSLPR	115	scaa		sp|TRYP_PIG|	Trypsin; EC 3.4.21.4; Flags: Precursor;	File: &quot;Y:\Maxquant and PD searches\MS5854\ECL04405.raw&quot;; SpectrumID: &quot;18620&quot;; PrecursorID: &quot;0&quot;; scans: &quot;11909&quot; RTINSECONDS=1411 |id=14153|path=../gpm/archive/GPM80100010506.xml|source=F:\Box\MassSpec-Shared\active projects\MS5854_Geoge Carman\mgf\ECL04405.mgf|	ECL04405	1	1	PIG|	0	421.759	23.5167
14164	-9.6	2.96	1185.6	0.3	2	1	26.11	dhff	341	PPVSLDSVDEK	351	ftdv		Pah1-BR	no protein information available	File: &quot;Y:\Maxquant and PD searches\MS5854\ECL04405.raw&quot;; SpectrumID: &quot;18624&quot;; PrecursorID: &quot;0&quot;; scans: &quot;11913&quot; RTINSECONDS=1411 |id=14164|path=../gpm/archive/GPM80100010506.xml|source=F:\Box\MassSpec-Shared\active projects\MS5854_Geoge Carman\mgf\ECL04405.mgf|	ECL04405	1	1	Pah1-BR	0	593.304	23.5167
14173	-4	3.1	1061.54	-0.1	2	1	20.69	evfk	255	IACLNDIRS	263	lyfe	C257+Carbamidomethyl;	Pah1-BR	no protein information available	File: &quot;Y:\Maxquant and PD searches\MS5854\ECL04405.raw&quot;; SpectrumID: &quot;18628&quot;; PrecursorID: &quot;0&quot;; scans: &quot;11917&quot; RTINSECONDS=1411 |id=14173|path=../gpm/archive/GPM80100010506.xml|source=F:\Box\MassSpec-Shared\active projects\MS5854_Geoge Carman\mgf\ECL04405.mgf|	ECL04405	1	1	Pah1-BR	0	531.274	23.5167
14211	-2.1	2.88	975.493	0.3	2	1	21.11	evfk	255	IACLNDIR	262	slyf	C257+Carbamidomethyl; N259+Deamidated;	Pah1-BR	no protein information available	File: &quot;Y:\Maxquant and PD searches\MS5854\ECL04405.raw&quot;; SpectrumID: &quot;18642&quot;; PrecursorID: &quot;1&quot;; scans: &quot;11931&quot; RTINSECONDS=1412 |id=14211|path=../gpm/archive/GPM80100010506.xml|source=F:\Box\MassSpec-Shared\active projects\MS5854_Geoge Carman\mgf\ECL04405.mgf|	ECL04405	1	1	Pah1-BR	0	488.25	23.5333
14236	-4.7	2.9	842.509	0.4	1	0.5	19.3	lnsr	108	VATVSLPR	115	scaa		sp|TRYP_PIG|	Trypsin; EC 3.4.21.4; Flags: Precursor;	File: &quot;Y:\Maxquant and PD searches\MS5854\ECL04405.raw&quot;; SpectrumID: &quot;18656&quot;; PrecursorID: &quot;0&quot;; scans: &quot;11946&quot; RTINSECONDS=1413 |id=14236|path=../gpm/archive/GPM80100010506.xml|source=F:\Box\MassSpec-Shared\active projects\MS5854_Geoge Carman\mgf\ECL04405.mgf|	ECL04405	1	1	PIG|	0	842.509	23.55
14240	-2.9	2.57	871.536	-0.1	2	1	22.93	rlak	394	LSGGVAVIR	402	vgga		sp|P19882|HSP60_YEAST	Heat shock protein 60, mitochondrial; CPN60; P66; Stimulator factor I 66 kDa component; Flags: Precursor;	File: &quot;Y:\Maxquant and PD searches\MS5854\ECL04405.raw&quot;; SpectrumID: &quot;18658&quot;; PrecursorID: &quot;0&quot;; scans: &quot;11948&quot; RTINSECONDS=1414 |id=14240|path=../gpm/archive/GPM80100010506.xml|source=F:\Box\MassSpec-Shared\active projects\MS5854_Geoge Carman\mgf\ECL04405.mgf|	ECL04405	1	1	YEAST	0	436.272	23.5667
14247	-10.1	2.93	1105.63	0.5	2	0.667	25.59	ieqr	44	KEAAEFVLAK	53	ikee		sp|Q06103|RPN7_YEAST	26S proteasome regulatory subunit RPN7;	File: &quot;Y:\Maxquant and PD searches\MS5854\ECL04405.raw&quot;; SpectrumID: &quot;18663&quot;; PrecursorID: &quot;0&quot;; scans: &quot;11953&quot; RTINSECONDS=1414 |id=14247|path=../gpm/archive/GPM80100010506.xml|source=F:\Box\MassSpec-Shared\active projects\MS5854_Geoge Carman\mgf\ECL04405.mgf|	ECL04405	1	1	YEAST	0	553.317	23.5667
14253	-4	2.84	1088.65	0.4	2	0.667	22.52	rfgk	51	FQILKPSQK	59	kvqv		Pah1-BR	no protein information available	File: &quot;Y:\Maxquant and PD searches\MS5854\ECL04405.raw&quot;; SpectrumID: &quot;18666&quot;; PrecursorID: &quot;0&quot;; scans: &quot;11956&quot; RTINSECONDS=1414 |id=14253|path=../gpm/archive/GPM80100010506.xml|source=F:\Box\MassSpec-Shared\active projects\MS5854_Geoge Carman\mgf\ECL04405.mgf|	ECL04405	1	1	Pah1-BR	0	544.827	23.5667
14259	-2.7	2.8	1066.5	0.6	2	1	22.31	frik	243	FEMEQNLR	250	qgvd		sp|K1C9_HUMAN|	Keratin, type I cytoskeletal 9; Cytokeratin-9; CK-9; Keratin-9; ...	File: &quot;Y:\Maxquant and PD searches\MS5854\ECL04405.raw&quot;; SpectrumID: &quot;18669&quot;; PrecursorID: &quot;0&quot;; scans: &quot;11959&quot; RTINSECONDS=1414 |id=14259|path=../gpm/archive/GPM80100010506.xml|source=F:\Box\MassSpec-Shared\active projects\MS5854_Geoge Carman\mgf\ECL04405.mgf|	ECL04405	1	1	HUMAN|	0	533.753	23.5667
14262	-2.5	2.71	2163.08	1	3	0.75	22.87	yslk	548	NTISEAGDKLEQADKDTVTK	567	kaee		sp|P10591|HSP71_YEAST	Heat shock protein SSA1; Heat shock protein YG100;	File: &quot;Y:\Maxquant and PD searches\MS5854\ECL04405.raw&quot;; SpectrumID: &quot;18671&quot;; PrecursorID: &quot;0&quot;; scans: &quot;11961&quot; RTINSECONDS=1415 |id=14262|path=../gpm/archive/GPM80100010506.xml|source=F:\Box\MassSpec-Shared\active projects\MS5854_Geoge Carman\mgf\ECL04405.mgf|	ECL04405	1	1	YEAST	0	721.698	23.5833
14269	-4.6	3	1102.55	1.1	2	0.667	20.79	pdgr	39	LSCSPFHVR	47	fgkf	C41+Carbamidomethyl;	Pah1-BR	no protein information available	File: &quot;Y:\Maxquant and PD searches\MS5854\ECL04405.raw&quot;; SpectrumID: &quot;18676&quot;; PrecursorID: &quot;0&quot;; scans: &quot;11967&quot; RTINSECONDS=1415 |id=14269|path=../gpm/archive/GPM80100010506.xml|source=F:\Box\MassSpec-Shared\active projects\MS5854_Geoge Carman\mgf\ECL04405.mgf|	ECL04405	1	1	Pah1-BR	0	551.777	23.5833
14300	-9.8	2.96	1109.62	0.2	2	0.667	21.82	hkdd	133	SPDLPKLKPD	142	pntl		sp|P02769|ALBU_BOVIN	Albumin; BSA; Bos d 6; Flags: Precursor;	File: &quot;Y:\Maxquant and PD searches\MS5854\ECL04405.raw&quot;; SpectrumID: &quot;18692&quot;; PrecursorID: &quot;0&quot;; scans: &quot;11983&quot; RTINSECONDS=1416 |id=14300|path=../gpm/archive/GPM80100010506.xml|source=F:\Box\MassSpec-Shared\active projects\MS5854_Geoge Carman\mgf\ECL04405.mgf|	ECL04405	1	1	BOVIN	0	555.314	23.6
14307	-3.1	3.11	914.567	-0.2	2	1	22	rdmr	429	QTVAVGVIK	437	svdk		gi|6319594|ref|NP_009676.1|	Translational elongation factor EF-1 alpha; also encoded by TEF1; ...	File: &quot;Y:\Maxquant and PD searches\MS5854\ECL04405.raw&quot;; SpectrumID: &quot;18698&quot;; PrecursorID: &quot;0&quot;; scans: &quot;11990&quot; RTINSECONDS=1417 |id=14307|path=../gpm/archive/GPM80100010506.xml|source=F:\Box\MassSpec-Shared\active projects\MS5854_Geoge Carman\mgf\ECL04405.mgf|	ECL04405	1	1	009676.1|	0	457.787	23.6167
14317	-3	2.9	874.499	0.8	1	0.5	19.24	fgsr	65	SLVNLGGSK	73	sisi		sp|K2C1_HUMAN|	Keratin, type II cytoskeletal 1; 67 kDa cytokeratin; Cytokeratin-1; ...	File: &quot;Y:\Maxquant and PD searches\MS5854\ECL04405.raw&quot;; SpectrumID: &quot;18706&quot;; PrecursorID: &quot;0&quot;; scans: &quot;11999&quot; RTINSECONDS=1418 |id=14317|path=../gpm/archive/GPM80100010506.xml|source=F:\Box\MassSpec-Shared\active projects\MS5854_Geoge Carman\mgf\ECL04405.mgf|	ECL04405	1	1	HUMAN|	0	874.499	23.6333
14318	-3.6	2.75	953.542	0.2	2	1	23.58	klpn	228	GPVILSPDR	236	tmaa		Pah1-BR	no protein information available	File: &quot;Y:\Maxquant and PD searches\MS5854\ECL04405.raw&quot;; SpectrumID: &quot;18707&quot;; PrecursorID: &quot;0&quot;; scans: &quot;12000&quot; RTINSECONDS=1418 |id=14318|path=../gpm/archive/GPM80100010506.xml|source=F:\Box\MassSpec-Shared\active projects\MS5854_Geoge Carman\mgf\ECL04405.mgf|	ECL04405	1	1	Pah1-BR	0	477.275	23.6333
14352	-2.3	2.65	938.494	0.6	2	1	19.87	fgnr	290	ITDALSYR	297	tvgi		Pah1-BR	no protein information available	File: &quot;Y:\Maxquant and PD searches\MS5854\ECL04405.raw&quot;; SpectrumID: &quot;18737&quot;; PrecursorID: &quot;0&quot;; scans: &quot;12041&quot; RTINSECONDS=1423 |id=14352|path=../gpm/archive/GPM80100010506.xml|source=F:\Box\MassSpec-Shared\active projects\MS5854_Geoge Carman\mgf\ECL04405.mgf|	ECL04405	1	1	Pah1-BR	0	469.751	23.7167
14355	-4.8	2.89	953.542	0.2	1	0.5	23.58	klpn	228	GPVILSPDR	236	tmaa		Pah1-BR	no protein information available	File: &quot;Y:\Maxquant and PD searches\MS5854\ECL04405.raw&quot;; SpectrumID: &quot;18740&quot;; PrecursorID: &quot;0&quot;; scans: &quot;12045&quot; RTINSECONDS=1423 |id=14355|path=../gpm/archive/GPM80100010506.xml|source=F:\Box\MassSpec-Shared\active projects\MS5854_Geoge Carman\mgf\ECL04405.mgf|	ECL04405	1	1	Pah1-BR	0	953.542	23.7167
14359	-5.6	2.88	953.542	-0.1	1	0.5	23.58	klpn	228	GPVILSPDR	236	tmaa		Pah1-BR	no protein information available	File: &quot;Y:\Maxquant and PD searches\MS5854\ECL04405.raw&quot;; SpectrumID: &quot;18743&quot;; PrecursorID: &quot;0&quot;; scans: &quot;12049&quot; RTINSECONDS=1424 |id=14359|path=../gpm/archive/GPM80100010506.xml|source=F:\Box\MassSpec-Shared\active projects\MS5854_Geoge Carman\mgf\ECL04405.mgf|	ECL04405	1	1	Pah1-BR	0	953.542	23.7333
14369	-3.4	2.94	1102.55	907.9	3	1	20.79	pdgr	39	LSCSPFHVR	47	fgkf	C41+Carbamidomethyl;	Pah1-BR	no protein information available	File: &quot;Y:\Maxquant and PD searches\MS5854\ECL04405.raw&quot;; SpectrumID: &quot;18751&quot;; PrecursorID: &quot;0&quot;; scans: &quot;12059&quot; RTINSECONDS=1425 |id=14369|path=../gpm/archive/GPM80100010506.xml|source=F:\Box\MassSpec-Shared\active projects\MS5854_Geoge Carman\mgf\ECL04405.mgf|	ECL04405	1	1	Pah1-BR	0	368.187	23.75
14372	-2.7	2.82	974.509	0.3	2	1	21.11	evfk	255	IACLNDIR	262	slyf	C257+Carbamidomethyl;	Pah1-BR	no protein information available	File: &quot;Y:\Maxquant and PD searches\MS5854\ECL04405.raw&quot;; SpectrumID: &quot;18753&quot;; PrecursorID: &quot;0&quot;; scans: &quot;12062&quot; RTINSECONDS=1425 |id=14372|path=../gpm/archive/GPM80100010506.xml|source=F:\Box\MassSpec-Shared\active projects\MS5854_Geoge Carman\mgf\ECL04405.mgf|	ECL04405	1	1	Pah1-BR	0	487.758	23.75
14397	-5.6	2.86	1301.66	0.6	2	1	23.86	ekvr	123	ALEEANADLEVK	134	irdw		sp|K1C15_SHEEP|	Keratin, type I cytoskeletal 15; Cytokeratin-15; CK-15; Keratin-15; ...	File: &quot;Y:\Maxquant and PD searches\MS5854\ECL04405.raw&quot;; SpectrumID: &quot;19807&quot;; PrecursorID: &quot;0&quot;; scans: &quot;12092&quot; RTINSECONDS=1429 |id=14397|path=../gpm/archive/GPM80100010506.xml|source=F:\Box\MassSpec-Shared\active projects\MS5854_Geoge Carman\mgf\ECL04405.mgf|	ECL04405	1	1	SHEEP|	0	651.333	23.8167
14411	-2.7	2.47	974.509	-0.6	1	0.5	21.11	evfk	255	IACLNDIR	262	slyf	C257+Carbamidomethyl;	Pah1-BR	no protein information available	File: &quot;Y:\Maxquant and PD searches\MS5854\ECL04405.raw&quot;; SpectrumID: &quot;19818&quot;; PrecursorID: &quot;0&quot;; scans: &quot;12106&quot; RTINSECONDS=1430 |id=14411|path=../gpm/archive/GPM80100010506.xml|source=F:\Box\MassSpec-Shared\active projects\MS5854_Geoge Carman\mgf\ECL04405.mgf|	ECL04405	1	1	Pah1-BR	0	974.509	23.8333
14418	-2.8	2.66	974.509	0.8	2	1	21.11	evfk	255	IACLNDIR	262	slyf	C257+Carbamidomethyl;	Pah1-BR	no protein information available	File: &quot;Y:\Maxquant and PD searches\MS5854\ECL04405.raw&quot;; SpectrumID: &quot;19824&quot;; PrecursorID: &quot;1&quot;; scans: &quot;12115&quot; RTINSECONDS=1432 |id=14418|path=../gpm/archive/GPM80100010506.xml|source=F:\Box\MassSpec-Shared\active projects\MS5854_Geoge Carman\mgf\ECL04405.mgf|	ECL04405	1	1	Pah1-BR	0	487.758	23.8667
14421	-2.8	2.42	861.425	-0.1	1	0.5	15.13	vfki	256	ACLNDIR	262	slyf	C257+Carbamidomethyl;	Pah1-BR	no protein information available	File: &quot;Y:\Maxquant and PD searches\MS5854\ECL04405.raw&quot;; SpectrumID: &quot;19827&quot;; PrecursorID: &quot;0&quot;; scans: &quot;12118&quot; RTINSECONDS=1432 |id=14421|path=../gpm/archive/GPM80100010506.xml|source=F:\Box\MassSpec-Shared\active projects\MS5854_Geoge Carman\mgf\ECL04405.mgf|	ECL04405	1	1	Pah1-BR	0	861.425	23.8667
14423	-2.9	2.82	1102.55	0.3	3	1	20.79	pdgr	39	LSCSPFHVR	47	fgkf	C41+Carbamidomethyl;	Pah1-BR	no protein information available	File: &quot;Y:\Maxquant and PD searches\MS5854\ECL04405.raw&quot;; SpectrumID: &quot;19829&quot;; PrecursorID: &quot;0&quot;; scans: &quot;12120&quot; RTINSECONDS=1432 |id=14423|path=../gpm/archive/GPM80100010506.xml|source=F:\Box\MassSpec-Shared\active projects\MS5854_Geoge Carman\mgf\ECL04405.mgf|	ECL04405	1	1	Pah1-BR	0	368.187	23.8667
14439	-3.1	2.86	842.509	-0.7	1	0.5	19.3	lnsr	108	VATVSLPR	115	scaa		sp|TRYP_PIG|	Trypsin; EC 3.4.21.4; Flags: Precursor;	File: &quot;Y:\Maxquant and PD searches\MS5854\ECL04405.raw&quot;; SpectrumID: &quot;19842&quot;; PrecursorID: &quot;0&quot;; scans: &quot;12136&quot; RTINSECONDS=1434 |id=14439|path=../gpm/archive/GPM80100010506.xml|source=F:\Box\MassSpec-Shared\active projects\MS5854_Geoge Carman\mgf\ECL04405.mgf|	ECL04405	1	1	PIG|	0	842.509	23.9
14448	-2.8	2.66	861.425	-0.8	2	1	15.13	vfki	256	ACLNDIR	262	slyf	C257+Carbamidomethyl;	Pah1-BR	no protein information available	File: &quot;Y:\Maxquant and PD searches\MS5854\ECL04405.raw&quot;; SpectrumID: &quot;19850&quot;; PrecursorID: &quot;0&quot;; scans: &quot;12145&quot; RTINSECONDS=1435 |id=14448|path=../gpm/archive/GPM80100010506.xml|source=F:\Box\MassSpec-Shared\active projects\MS5854_Geoge Carman\mgf\ECL04405.mgf|	ECL04405	1	1	Pah1-BR	0	431.216	23.9167
14449	-4.9	2.85	1847.92	540.6	3	1	25.49	ider	94	LSDSTDNLDSIPVKSEK	110	skqy		sp|P07250|IPMK_YEAST	Inositol polyphosphate multikinase {ECO:0000305}; IPMK; EC 2.7.1.127; ...	File: &quot;Y:\Maxquant and PD searches\MS5854\ECL04405.raw&quot;; SpectrumID: &quot;19851&quot;; PrecursorID: &quot;0&quot;; scans: &quot;12146&quot; RTINSECONDS=1435 |id=14449|path=../gpm/archive/GPM80100010506.xml|source=F:\Box\MassSpec-Shared\active projects\MS5854_Geoge Carman\mgf\ECL04405.mgf|	ECL04405	1	1	YEAST	0	616.646	23.9167
14461	-5	2.64	894.493	-0.4	2	1	21.28	vlgr	119	AIFTESVK	126	nvaa		sp|P19882|HSP60_YEAST	Heat shock protein 60, mitochondrial; CPN60; P66; Stimulator factor I 66 kDa component; Flags: Precursor;	File: &quot;Y:\Maxquant and PD searches\MS5854\ECL04405.raw&quot;; SpectrumID: &quot;19863&quot;; PrecursorID: &quot;0&quot;; scans: &quot;12161&quot; RTINSECONDS=1436 |id=14461|path=../gpm/archive/GPM80100010506.xml|source=F:\Box\MassSpec-Shared\active projects\MS5854_Geoge Carman\mgf\ECL04405.mgf|	ECL04405	1	1	YEAST	0	447.75	23.9333
14466	-6.4	2.81	1301.66	769.8	2	1	23.86	ekvr	123	ALEEANADLEVK	134	irdw		sp|K1C15_SHEEP|	Keratin, type I cytoskeletal 15; Cytokeratin-15; CK-15; Keratin-15; ...	File: &quot;Y:\Maxquant and PD searches\MS5854\ECL04405.raw&quot;; SpectrumID: &quot;19868&quot;; PrecursorID: &quot;0&quot;; scans: &quot;12168&quot; RTINSECONDS=1437 |id=14466|path=../gpm/archive/GPM80100010506.xml|source=F:\Box\MassSpec-Shared\active projects\MS5854_Geoge Carman\mgf\ECL04405.mgf|	ECL04405	1	1	SHEEP|	0	651.333	23.95
14467	-11.8	3.21	1324.74	-0.9	3	0.75	25.86	vlam	174	IGKDWTHLGVAK	185	lfse		Pah1-BR	no protein information available	File: &quot;Y:\Maxquant and PD searches\MS5854\ECL04405.raw&quot;; SpectrumID: &quot;19869&quot;; PrecursorID: &quot;0&quot;; scans: &quot;12169&quot; RTINSECONDS=1437 |id=14467|path=../gpm/archive/GPM80100010506.xml|source=F:\Box\MassSpec-Shared\active projects\MS5854_Geoge Carman\mgf\ECL04405.mgf|	ECL04405	1	1	Pah1-BR	0	442.251	23.95
14470	-3.6	2.71	953.542	0	2	1	23.58	klpn	228	GPVILSPDR	236	tmaa		Pah1-BR	no protein information available	File: &quot;Y:\Maxquant and PD searches\MS5854\ECL04405.raw&quot;; SpectrumID: &quot;19872&quot;; PrecursorID: &quot;0&quot;; scans: &quot;12174&quot; RTINSECONDS=1438 |id=14470|path=../gpm/archive/GPM80100010506.xml|source=F:\Box\MassSpec-Shared\active projects\MS5854_Geoge Carman\mgf\ECL04405.mgf|	ECL04405	1	1	Pah1-BR	0	477.275	23.9667
14484	-3.1	2.98	1329.81	-1.3	3	0.75	30.8	alrr	244	EVILKKPEVFK	254	iacl		Pah1-BR	no protein information available	File: &quot;Y:\Maxquant and PD searches\MS5854\ECL04405.raw&quot;; SpectrumID: &quot;19886&quot;; PrecursorID: &quot;0&quot;; scans: &quot;12191&quot; RTINSECONDS=1440 |id=14484|path=../gpm/archive/GPM80100010506.xml|source=F:\Box\MassSpec-Shared\active projects\MS5854_Geoge Carman\mgf\ECL04405.mgf|	ECL04405	1	1	Pah1-BR	0	443.943	24
14494	-2.5	2.67	974.509	1	2	1	21.11	evfk	255	IACLNDIR	262	slyf	C257+Carbamidomethyl;	Pah1-BR	no protein information available	File: &quot;Y:\Maxquant and PD searches\MS5854\ECL04405.raw&quot;; SpectrumID: &quot;19893&quot;; PrecursorID: &quot;1&quot;; scans: &quot;12199&quot; RTINSECONDS=1441 |id=14494|path=../gpm/archive/GPM80100010506.xml|source=F:\Box\MassSpec-Shared\active projects\MS5854_Geoge Carman\mgf\ECL04405.mgf|	ECL04405	1	1	Pah1-BR	0	487.758	24.0167
14512	-10.2	2.9	1867.93	-0.7	3	0.75	34.56	kher	740	HPIFGNIVDEVAYHEK	755	ypti		MS5857_EV85951	no protein information available	File: &quot;Y:\Maxquant and PD searches\MS5854\ECL04405.raw&quot;; SpectrumID: &quot;19909&quot;; PrecursorID: &quot;0&quot;; scans: &quot;12219&quot; RTINSECONDS=1442 |id=14512|path=../gpm/archive/GPM80100010506.xml|source=F:\Box\MassSpec-Shared\active projects\MS5854_Geoge Carman\mgf\ECL04405.mgf|	ECL04405	1	1	EV85951	0	623.317	24.0333
14513	-4	2.89	1046.55	-0.7	2	1	28.04	sfek	1801	NPIDFLEAK	1809	gyke		MS5857_EV85951	no protein information available	File: &quot;Y:\Maxquant and PD searches\MS5854\ECL04405.raw&quot;; SpectrumID: &quot;19910&quot;; PrecursorID: &quot;0&quot;; scans: &quot;12220&quot; RTINSECONDS=1443 |id=14513|path=../gpm/archive/GPM80100010506.xml|source=F:\Box\MassSpec-Shared\active projects\MS5854_Geoge Carman\mgf\ECL04405.mgf|	ECL04405	1	1	EV85951	0	523.78	24.05
14529	-2.5	2.73	974.509	1.6	2	1	21.11	evfk	255	IACLNDIR	262	slyf	C257+Carbamidomethyl;	Pah1-BR	no protein information available	File: &quot;Y:\Maxquant and PD searches\MS5854\ECL04405.raw&quot;; SpectrumID: &quot;19925&quot;; PrecursorID: &quot;0&quot;; scans: &quot;12242&quot; RTINSECONDS=1446 |id=14529|path=../gpm/archive/GPM80100010506.xml|source=F:\Box\MassSpec-Shared\active projects\MS5854_Geoge Carman\mgf\ECL04405.mgf|	ECL04405	1	1	Pah1-BR	0	487.758	24.1
14533	-5.6	2.93	1491.76	-0.2	3	0.75	28.2	ptlr	402	GRIPEDTWDFKK	413	qgfa		sp|P16387|ODPA_YEAST	Pyruvate dehydrogenase E1 component subunit alpha, mitochondrial; ...	File: &quot;Y:\Maxquant and PD searches\MS5854\ECL04405.raw&quot;; SpectrumID: &quot;19929&quot;; PrecursorID: &quot;0&quot;; scans: &quot;12246&quot; RTINSECONDS=1446 |id=14533|path=../gpm/archive/GPM80100010506.xml|source=F:\Box\MassSpec-Shared\active projects\MS5854_Geoge Carman\mgf\ECL04405.mgf|	ECL04405	1	1	YEAST	0	497.925	24.1
14538	-3.5	2.72	814.431	0.6	1	0.5	16.15	llvk	406	QGDGLLTK	413	lqky	Q406+Ammonia-loss;	sp|Q06103|RPN7_YEAST	26S proteasome regulatory subunit RPN7;	File: &quot;Y:\Maxquant and PD searches\MS5854\ECL04405.raw&quot;; SpectrumID: &quot;19934&quot;; PrecursorID: &quot;0&quot;; scans: &quot;12254&quot; RTINSECONDS=1447 |id=14538|path=../gpm/archive/GPM80100010506.xml|source=F:\Box\MassSpec-Shared\active projects\MS5854_Geoge Carman\mgf\ECL04405.mgf|	ECL04405	1	1	YEAST	0	814.431	24.1167
14541	-2.1	2.63	648.408	0.9	2	1	20.6	dqqr	43	LIFAGK	48	qled		sp|RS27A_HUMAN|	Ubiquitin-40S ribosomal protein S27a; Ubiquitin carboxyl extension ...	File: &quot;Y:\Maxquant and PD searches\MS5854\ECL04405.raw&quot;; SpectrumID: &quot;19936&quot;; PrecursorID: &quot;0&quot;; scans: &quot;12256&quot; RTINSECONDS=1447 |id=14541|path=../gpm/archive/GPM80100010506.xml|source=F:\Box\MassSpec-Shared\active projects\MS5854_Geoge Carman\mgf\ECL04405.mgf|	ECL04405	1	1	HUMAN|	0	324.708	24.1167
14543	-4.7	2.61	828.541	-0.2	2	0.667	24.5	aqsk	62	RGILTLR	68	ypie		sp|P60010|ACT_YEAST	Actin;	File: &quot;Y:\Maxquant and PD searches\MS5854\ECL04405.raw&quot;; SpectrumID: &quot;19938&quot;; PrecursorID: &quot;0&quot;; scans: &quot;12258&quot; RTINSECONDS=1448 |id=14543|path=../gpm/archive/GPM80100010506.xml|source=F:\Box\MassSpec-Shared\active projects\MS5854_Geoge Carman\mgf\ECL04405.mgf|	ECL04405	1	1	YEAST	0	414.775	24.1333
14547	-8.6	2.93	1867.93	535.9	3	0.75	34.56	kher	740	HPIFGNIVDEVAYHEK	755	ypti		MS5857_EV85951	no protein information available	File: &quot;Y:\Maxquant and PD searches\MS5854\ECL04405.raw&quot;; SpectrumID: &quot;19941&quot;; PrecursorID: &quot;0&quot;; scans: &quot;12262&quot; RTINSECONDS=1448 |id=14547|path=../gpm/archive/GPM80100010506.xml|source=F:\Box\MassSpec-Shared\active projects\MS5854_Geoge Carman\mgf\ECL04405.mgf|	ECL04405	1	1	EV85951	0	623.317	24.1333
14554	-3.9	2.78	814.431	-0.2	2	1	16.15	llvk	406	QGDGLLTK	413	lqky	Q406+Ammonia-loss;	sp|Q06103|RPN7_YEAST	26S proteasome regulatory subunit RPN7;	File: &quot;Y:\Maxquant and PD searches\MS5854\ECL04405.raw&quot;; SpectrumID: &quot;19947&quot;; PrecursorID: &quot;0&quot;; scans: &quot;12270&quot; RTINSECONDS=1449 |id=14554|path=../gpm/archive/GPM80100010506.xml|source=F:\Box\MassSpec-Shared\active projects\MS5854_Geoge Carman\mgf\ECL04405.mgf|	ECL04405	1	1	YEAST	0	407.719	24.15
14566	-2.6	2.78	1227.6	817	2	1	30.05	klpk	1825	YSLFELENGR	1834	krml		MS5857_EV85951	no protein information available	File: &quot;Y:\Maxquant and PD searches\MS5854\ECL04405.raw&quot;; SpectrumID: &quot;19958&quot;; PrecursorID: &quot;0&quot;; scans: &quot;12283&quot; RTINSECONDS=1450 |id=14566|path=../gpm/archive/GPM80100010506.xml|source=F:\Box\MassSpec-Shared\active projects\MS5854_Geoge Carman\mgf\ECL04405.mgf|	ECL04405	1	1	EV85951	0	614.304	24.1667
14579	-3.5	2.47	974.509	-0.1	1	0.5	21.11	evfk	255	IACLNDIR	262	slyf	C257+Carbamidomethyl;	Pah1-BR	no protein information available	File: &quot;Y:\Maxquant and PD searches\MS5854\ECL04405.raw&quot;; SpectrumID: &quot;19970&quot;; PrecursorID: &quot;0&quot;; scans: &quot;12297&quot; RTINSECONDS=1452 |id=14579|path=../gpm/archive/GPM80100010506.xml|source=F:\Box\MassSpec-Shared\active projects\MS5854_Geoge Carman\mgf\ECL04405.mgf|	ECL04405	1	1	Pah1-BR	0	974.509	24.2
14582	-4.3	2.68	1227.6	0.9	2	1	30.05	klpk	1825	YSLFELENGR	1834	krml		MS5857_EV85951	no protein information available	File: &quot;Y:\Maxquant and PD searches\MS5854\ECL04405.raw&quot;; SpectrumID: &quot;19973&quot;; PrecursorID: &quot;0&quot;; scans: &quot;12300&quot; RTINSECONDS=1452 |id=14582|path=../gpm/archive/GPM80100010506.xml|source=F:\Box\MassSpec-Shared\active projects\MS5854_Geoge Carman\mgf\ECL04405.mgf|	ECL04405	1	1	EV85951	0	614.304	24.2
14584	-3.8	3.15	2288.03	440.1	3	1	27.87	taer	254	TSQNSELNNMQDLVEDYKK	272	kyed	M263+Dioxidation;	sp|K22E_HUMAN|	Keratin, type II cytoskeletal 2 epidermal; Cytokeratin-2e; CK-2e; ...	File: &quot;Y:\Maxquant and PD searches\MS5854\ECL04405.raw&quot;; SpectrumID: &quot;19975&quot;; PrecursorID: &quot;0&quot;; scans: &quot;12302&quot; RTINSECONDS=1452 |id=14584|path=../gpm/archive/GPM80100010506.xml|source=F:\Box\MassSpec-Shared\active projects\MS5854_Geoge Carman\mgf\ECL04405.mgf|	ECL04405	1	1	HUMAN|	0	763.35	24.2
14593	-2.2	3	1104.64	908.9	2	0.667	23.12	psqk	60	KVQVFINEK	68	lsnm		Pah1-BR	no protein information available	File: &quot;Y:\Maxquant and PD searches\MS5854\ECL04405.raw&quot;; SpectrumID: &quot;19984&quot;; PrecursorID: &quot;0&quot;; scans: &quot;12311&quot; RTINSECONDS=1453 |id=14593|path=../gpm/archive/GPM80100010506.xml|source=F:\Box\MassSpec-Shared\active projects\MS5854_Geoge Carman\mgf\ECL04405.mgf|	ECL04405	1	1	Pah1-BR	0	552.824	24.2167
14603	-6.6	2.94	1433.71	0.3	2	1	21.52	icsr	343	LNSSTGEVEDALAK	356	kpqg		sp|P41910|MAF1_YEAST	Repressor of RNA polymerase III transcription MAF1;	File: &quot;Y:\Maxquant and PD searches\MS5854\ECL04405.raw&quot;; SpectrumID: &quot;19992&quot;; PrecursorID: &quot;0&quot;; scans: &quot;12321&quot; RTINSECONDS=1454 |id=14603|path=../gpm/archive/GPM80100010506.xml|source=F:\Box\MassSpec-Shared\active projects\MS5854_Geoge Carman\mgf\ECL04405.mgf|	ECL04405	1	1	YEAST	0	717.36	24.2333
14604	-6.1	2.79	1102.55	-0.2	3	1	20.79	pdgr	39	LSCSPFHVR	47	fgkf	C41+Carbamidomethyl;	Pah1-BR	no protein information available	File: &quot;Y:\Maxquant and PD searches\MS5854\ECL04405.raw&quot;; SpectrumID: &quot;19993&quot;; PrecursorID: &quot;0&quot;; scans: &quot;12322&quot; RTINSECONDS=1454 |id=14604|path=../gpm/archive/GPM80100010506.xml|source=F:\Box\MassSpec-Shared\active projects\MS5854_Geoge Carman\mgf\ECL04405.mgf|	ECL04405	1	1	Pah1-BR	0	368.187	24.2333
14606	-3.6	2.4	861.425	0.6	1	0.5	15.13	vfki	256	ACLNDIR	262	slyf	C257+Carbamidomethyl;	Pah1-BR	no protein information available	File: &quot;Y:\Maxquant and PD searches\MS5854\ECL04405.raw&quot;; SpectrumID: &quot;19994&quot;; PrecursorID: &quot;0&quot;; scans: &quot;12323&quot; RTINSECONDS=1454 |id=14606|path=../gpm/archive/GPM80100010506.xml|source=F:\Box\MassSpec-Shared\active projects\MS5854_Geoge Carman\mgf\ECL04405.mgf|	ECL04405	1	1	Pah1-BR	0	861.425	24.2333
14610	-11.6	3.11	1750.93	-0.3	3	0.75	29.05	gnlk	277	KGEELEIVGHNSTPLK	292	ttvt		sp|P02992|EFTU_YEAST	Elongation factor Tu, mitochondrial; tufM; Flags: Precursor;	File: &quot;Y:\Maxquant and PD searches\MS5854\ECL04405.raw&quot;; SpectrumID: &quot;19997&quot;; PrecursorID: &quot;0&quot;; scans: &quot;12327&quot; RTINSECONDS=1454 |id=14610|path=../gpm/archive/GPM80100010506.xml|source=F:\Box\MassSpec-Shared\active projects\MS5854_Geoge Carman\mgf\ECL04405.mgf|	ECL04405	1	1	YEAST	0	584.316	24.2333
14615	-3.2	3.09	1104.64	0.5	2	0.667	23.12	psqk	60	KVQVFINEK	68	lsnm		Pah1-BR	no protein information available	File: &quot;Y:\Maxquant and PD searches\MS5854\ECL04405.raw&quot;; SpectrumID: &quot;20002&quot;; PrecursorID: &quot;0&quot;; scans: &quot;12332&quot; RTINSECONDS=1455 |id=14615|path=../gpm/archive/GPM80100010506.xml|source=F:\Box\MassSpec-Shared\active projects\MS5854_Geoge Carman\mgf\ECL04405.mgf|	ECL04405	1	1	Pah1-BR	0	552.824	24.25
14652	-2.9	2.84	842.509	0.7	1	0.5	19.3	lnsr	108	VATVSLPR	115	scaa		sp|TRYP_PIG|	Trypsin; EC 3.4.21.4; Flags: Precursor;	File: &quot;Y:\Maxquant and PD searches\MS5854\ECL04405.raw&quot;; SpectrumID: &quot;20027&quot;; PrecursorID: &quot;0&quot;; scans: &quot;12358&quot; RTINSECONDS=1457 |id=14652|path=../gpm/archive/GPM80100010506.xml|source=F:\Box\MassSpec-Shared\active projects\MS5854_Geoge Carman\mgf\ECL04405.mgf|	ECL04405	1	1	PIG|	0	842.509	24.2833
14697	-4	3	1390.72	-0.1	3	1	26.22	lyvk	189	EKLEAVNSMIEK	200	ggdw		sp|Q06103|RPN7_YEAST	26S proteasome regulatory subunit RPN7;	File: &quot;Y:\Maxquant and PD searches\MS5854\ECL04405.raw&quot;; SpectrumID: &quot;20054&quot;; PrecursorID: &quot;0&quot;; scans: &quot;12388&quot; RTINSECONDS=1459 |id=14697|path=../gpm/archive/GPM80100010506.xml|source=F:\Box\MassSpec-Shared\active projects\MS5854_Geoge Carman\mgf\ECL04405.mgf|	ECL04405	1	1	YEAST	0	464.247	24.3167
14700	-2.6	2.72	842.509	0.1	2	1	19.3	lnsr	108	VATVSLPR	115	scaa		sp|TRYP_PIG|	Trypsin; EC 3.4.21.4; Flags: Precursor;	File: &quot;Y:\Maxquant and PD searches\MS5854\ECL04405.raw&quot;; SpectrumID: &quot;20056&quot;; PrecursorID: &quot;1&quot;; scans: &quot;12390&quot; RTINSECONDS=1459 |id=14700|path=../gpm/archive/GPM80100010506.xml|source=F:\Box\MassSpec-Shared\active projects\MS5854_Geoge Carman\mgf\ECL04405.mgf|	ECL04405	1	1	PIG|	0	421.759	24.3167
14706	-7	2.67	1158.57	0.1	2	1	21.07	qnlr	251	QGVDADINGLR	261	qvld	N258+Deamidated;	sp|K1C9_HUMAN|	Keratin, type I cytoskeletal 9; Cytokeratin-9; CK-9; Keratin-9; ...	File: &quot;Y:\Maxquant and PD searches\MS5854\ECL04405.raw&quot;; SpectrumID: &quot;20060&quot;; PrecursorID: &quot;0&quot;; scans: &quot;12394&quot; RTINSECONDS=1460 |id=14706|path=../gpm/archive/GPM80100010506.xml|source=F:\Box\MassSpec-Shared\active projects\MS5854_Geoge Carman\mgf\ECL04405.mgf|	ECL04405	1	1	HUMAN|	0	579.791	24.3333
14720	-4.4	2.49	1046.55	957.4	2	1	28.04	sfek	1801	NPIDFLEAK	1809	gyke		MS5857_EV85951	no protein information available	File: &quot;Y:\Maxquant and PD searches\MS5854\ECL04405.raw&quot;; SpectrumID: &quot;20071&quot;; PrecursorID: &quot;0&quot;; scans: &quot;12405&quot; RTINSECONDS=1460 |id=14720|path=../gpm/archive/GPM80100010506.xml|source=F:\Box\MassSpec-Shared\active projects\MS5854_Geoge Carman\mgf\ECL04405.mgf|	ECL04405	1	1	EV85951	0	523.78	24.3333
14737	-2.1	2.64	938.494	0	2	1	19.87	fgnr	290	ITDALSYR	297	tvgi		Pah1-BR	no protein information available	File: &quot;Y:\Maxquant and PD searches\MS5854\ECL04405.raw&quot;; SpectrumID: &quot;20082&quot;; PrecursorID: &quot;1&quot;; scans: &quot;12418&quot; RTINSECONDS=1461 |id=14737|path=../gpm/archive/GPM80100010506.xml|source=F:\Box\MassSpec-Shared\active projects\MS5854_Geoge Carman\mgf\ECL04405.mgf|	ECL04405	1	1	Pah1-BR	0	469.751	24.35
14738	-4.9	2.88	1358.7	0.5	3	1	20.72	valr	246	QSVEADINGLRR	257	vlde	N253+Deamidated;	sp|K1C10_HUMAN|	Keratin, type I cytoskeletal 10; Cytokeratin-10; CK-10; Keratin-10; ...	File: &quot;Y:\Maxquant and PD searches\MS5854\ECL04405.raw&quot;; SpectrumID: &quot;20083&quot;; PrecursorID: &quot;0&quot;; scans: &quot;12419&quot; RTINSECONDS=1462 |id=14738|path=../gpm/archive/GPM80100010506.xml|source=F:\Box\MassSpec-Shared\active projects\MS5854_Geoge Carman\mgf\ECL04405.mgf|	ECL04405	1	1	HUMAN|	0	453.573	24.3667
14742	-2.2	2.52	737.492	-0.8	2	1	19.47	lppr	357	IVPAIPK	363	katv		sp|P25491|MAS5_YEAST	Mitochondrial protein import protein MAS5; Yeast dnaJ protein ...	File: &quot;Y:\Maxquant and PD searches\MS5854\ECL04405.raw&quot;; SpectrumID: &quot;20085&quot;; PrecursorID: &quot;0&quot;; scans: &quot;12421&quot; RTINSECONDS=1462 |id=14742|path=../gpm/archive/GPM80100010506.xml|source=F:\Box\MassSpec-Shared\active projects\MS5854_Geoge Carman\mgf\ECL04405.mgf|	ECL04405	1	1	YEAST	0	369.25	24.3667
14755	-11.4	3.11	1329.81	0.2	2	0.5	30.8	alrr	244	EVILKKPEVFK	254	iacl		Pah1-BR	no protein information available	File: &quot;Y:\Maxquant and PD searches\MS5854\ECL04405.raw&quot;; SpectrumID: &quot;20091&quot;; PrecursorID: &quot;0&quot;; scans: &quot;12427&quot; RTINSECONDS=1462 |id=14755|path=../gpm/archive/GPM80100010506.xml|source=F:\Box\MassSpec-Shared\active projects\MS5854_Geoge Carman\mgf\ECL04405.mgf|	ECL04405	1	1	Pah1-BR	0	665.411	24.3667
14757	-6.3	2.45	1358.7	1	2	0.667	20.72	valr	246	QSVEADINGLRR	257	vlde	N253+Deamidated;	sp|K1C10_HUMAN|	Keratin, type I cytoskeletal 10; Cytokeratin-10; CK-10; Keratin-10; ...	File: &quot;Y:\Maxquant and PD searches\MS5854\ECL04405.raw&quot;; SpectrumID: &quot;20092&quot;; PrecursorID: &quot;0&quot;; scans: &quot;12428&quot; RTINSECONDS=1462 |id=14757|path=../gpm/archive/GPM80100010506.xml|source=F:\Box\MassSpec-Shared\active projects\MS5854_Geoge Carman\mgf\ECL04405.mgf|	ECL04405	1	1	HUMAN|	0	679.855	24.3667
14771	-3	2.72	953.542	-0.3	2	1	23.58	klpn	228	GPVILSPDR	236	tmaa		Pah1-BR	no protein information available	File: &quot;Y:\Maxquant and PD searches\MS5854\ECL04405.raw&quot;; SpectrumID: &quot;20099&quot;; PrecursorID: &quot;0&quot;; scans: &quot;12435&quot; RTINSECONDS=1463 |id=14771|path=../gpm/archive/GPM80100010506.xml|source=F:\Box\MassSpec-Shared\active projects\MS5854_Geoge Carman\mgf\ECL04405.mgf|	ECL04405	1	1	Pah1-BR	0	477.275	24.3833
14784	-2.9	2.81	811.377	-0.6	2	1	18.33	[	1	MQYVGR	6	algs	M1+Oxidation; M1+Acetyl;	Pah1-BR	no protein information available	File: &quot;Y:\Maxquant and PD searches\MS5854\ECL04405.raw&quot;; SpectrumID: &quot;20109&quot;; PrecursorID: &quot;0&quot;; scans: &quot;12446&quot; RTINSECONDS=1463 |id=14784|path=../gpm/archive/GPM80100010506.xml|source=F:\Box\MassSpec-Shared\active projects\MS5854_Geoge Carman\mgf\ECL04405.mgf|	ECL04405	1	1	Pah1-BR	0	406.192	24.3833
14795	-3.3	2.9	1329.81	6.6	3	0.75	30.8	alrr	244	EVILKKPEVFK	254	iacl		Pah1-BR	no protein information available	File: &quot;Y:\Maxquant and PD searches\MS5854\ECL04405.raw&quot;; SpectrumID: &quot;20117&quot;; PrecursorID: &quot;0&quot;; scans: &quot;12455&quot; RTINSECONDS=1464 |id=14795|path=../gpm/archive/GPM80100010506.xml|source=F:\Box\MassSpec-Shared\active projects\MS5854_Geoge Carman\mgf\ECL04405.mgf|	ECL04405	1	1	Pah1-BR	0	443.943	24.4
14796	-4.1	2.85	1311.8	3.4	4	1	30.8	alrr	244	EVILKKPEVFK	254	iacl	E244+Dehydrated;	Pah1-BR	no protein information available	File: &quot;Y:\Maxquant and PD searches\MS5854\ECL04405.raw&quot;; SpectrumID: &quot;20118&quot;; PrecursorID: &quot;0&quot;; scans: &quot;12456&quot; RTINSECONDS=1464 |id=14796|path=../gpm/archive/GPM80100010506.xml|source=F:\Box\MassSpec-Shared\active projects\MS5854_Geoge Carman\mgf\ECL04405.mgf|	ECL04405	1	1	Pah1-BR	0	328.707	24.4
14800	-6	2.82	1157.59	3.5	2	1	21.07	qnlr	251	QGVDADINGLR	261	qvld		sp|K1C9_HUMAN|	Keratin, type I cytoskeletal 9; Cytokeratin-9; CK-9; Keratin-9; ...	File: &quot;Y:\Maxquant and PD searches\MS5854\ECL04405.raw&quot;; SpectrumID: &quot;20121&quot;; PrecursorID: &quot;0&quot;; scans: &quot;12459&quot; RTINSECONDS=1465 |id=14800|path=../gpm/archive/GPM80100010506.xml|source=F:\Box\MassSpec-Shared\active projects\MS5854_Geoge Carman\mgf\ECL04405.mgf|	ECL04405	1	1	HUMAN|	0	579.299	24.4167
14802	-4.4	2.81	1311.8	4.9	3	0.75	30.8	alrr	244	EVILKKPEVFK	254	iacl	E244+Dehydrated;	Pah1-BR	no protein information available	File: &quot;Y:\Maxquant and PD searches\MS5854\ECL04405.raw&quot;; SpectrumID: &quot;20122&quot;; PrecursorID: &quot;0&quot;; scans: &quot;12460&quot; RTINSECONDS=1465 |id=14802|path=../gpm/archive/GPM80100010506.xml|source=F:\Box\MassSpec-Shared\active projects\MS5854_Geoge Carman\mgf\ECL04405.mgf|	ECL04405	1	1	Pah1-BR	0	437.94	24.4167
14803	-4.2	2.81	875.535	-7.8	2	0.5	14.62	evil	248	KKPEVFK	254	iacl		Pah1-BR	no protein information available	File: &quot;Y:\Maxquant and PD searches\MS5854\ECL04405.raw&quot;; SpectrumID: &quot;20122&quot;; PrecursorID: &quot;1&quot;; scans: &quot;12460&quot; RTINSECONDS=1465 |id=14803|path=../gpm/archive/GPM80100010506.xml|source=F:\Box\MassSpec-Shared\active projects\MS5854_Geoge Carman\mgf\ECL04405.mgf|	ECL04405	1	1	Pah1-BR	0	438.271	24.4167
14805	-4.6	2.71	737.492	3.4	1	0.5	19.47	lppr	357	IVPAIPK	363	katv		sp|P25491|MAS5_YEAST	Mitochondrial protein import protein MAS5; Yeast dnaJ protein ...	File: &quot;Y:\Maxquant and PD searches\MS5854\ECL04405.raw&quot;; SpectrumID: &quot;20123&quot;; PrecursorID: &quot;0&quot;; scans: &quot;12461&quot; RTINSECONDS=1465 |id=14805|path=../gpm/archive/GPM80100010506.xml|source=F:\Box\MassSpec-Shared\active projects\MS5854_Geoge Carman\mgf\ECL04405.mgf|	ECL04405	1	1	YEAST	0	737.492	24.4167
14817	-2.9	2.98	1200.77	2.7	3	0.75	29.24	lrre	245	VILKKPEVFK	254	iacl		Pah1-BR	no protein information available	File: &quot;Y:\Maxquant and PD searches\MS5854\ECL04405.raw&quot;; SpectrumID: &quot;20132&quot;; PrecursorID: &quot;0&quot;; scans: &quot;12471&quot; RTINSECONDS=1465 |id=14817|path=../gpm/archive/GPM80100010506.xml|source=F:\Box\MassSpec-Shared\active projects\MS5854_Geoge Carman\mgf\ECL04405.mgf|	ECL04405	1	1	Pah1-BR	0	400.929	24.4167
14822	-6.6	2.86	1101.7	3.4	2	0.5	25.36	rrev	246	ILKKPEVFK	254	iacl		Pah1-BR	no protein information available	File: &quot;Y:\Maxquant and PD searches\MS5854\ECL04405.raw&quot;; SpectrumID: &quot;20135&quot;; PrecursorID: &quot;0&quot;; scans: &quot;12474&quot; RTINSECONDS=1466 |id=14822|path=../gpm/archive/GPM80100010506.xml|source=F:\Box\MassSpec-Shared\active projects\MS5854_Geoge Carman\mgf\ECL04405.mgf|	ECL04405	1	1	Pah1-BR	0	551.355	24.4333
14833	-3.2	2.74	1170.65	3.7	2	1	22.09	aglk	96	AVGESTQIPLR	106	yyhn		sp|P04397|GAL10_YEAST	Bifunctional protein GAL10; Includes: UDP-glucose 4-epimerase; ...	File: &quot;Y:\Maxquant and PD searches\MS5854\ECL04405.raw&quot;; SpectrumID: &quot;20142&quot;; PrecursorID: &quot;0&quot;; scans: &quot;12481&quot; RTINSECONDS=1466 |id=14833|path=../gpm/archive/GPM80100010506.xml|source=F:\Box\MassSpec-Shared\active projects\MS5854_Geoge Carman\mgf\ECL04405.mgf|	ECL04405	1	1	YEAST	0	585.828	24.4333
14840	-4.8	2.96	1329.81	3.2	1	0.25	30.8	alrr	244	EVILKKPEVFK	254	iacl		Pah1-BR	no protein information available	File: &quot;Y:\Maxquant and PD searches\MS5854\ECL04405.raw&quot;; SpectrumID: &quot;20147&quot;; PrecursorID: &quot;0&quot;; scans: &quot;12487&quot; RTINSECONDS=1467 |id=14840|path=../gpm/archive/GPM80100010506.xml|source=F:\Box\MassSpec-Shared\active projects\MS5854_Geoge Carman\mgf\ECL04405.mgf|	ECL04405	1	1	Pah1-BR	0	1329.81	24.45
14846	-3	2.51	1336.72	2.7	2	1	22.92	alqr	102	LIEPQEIQNPR	112	lvly		sp|P20107|ZRC1_YEAST	Zinc/cadmium resistance protein;	File: &quot;Y:\Maxquant and PD searches\MS5854\ECL04405.raw&quot;; SpectrumID: &quot;20151&quot;; PrecursorID: &quot;0&quot;; scans: &quot;12491&quot; RTINSECONDS=1467 |id=14846|path=../gpm/archive/GPM80100010506.xml|source=F:\Box\MassSpec-Shared\active projects\MS5854_Geoge Carman\mgf\ECL04405.mgf|	ECL04405	1	1	YEAST	0	668.865	24.45
14853	-2.5	2.73	974.509	0.7	2	1	21.11	evfk	255	IACLNDIR	262	slyf	C257+Carbamidomethyl;	Pah1-BR	no protein information available	File: &quot;Y:\Maxquant and PD searches\MS5854\ECL04405.raw&quot;; SpectrumID: &quot;20155&quot;; PrecursorID: &quot;0&quot;; scans: &quot;12497&quot; RTINSECONDS=1467 |id=14853|path=../gpm/archive/GPM80100010506.xml|source=F:\Box\MassSpec-Shared\active projects\MS5854_Geoge Carman\mgf\ECL04405.mgf|	ECL04405	1	1	Pah1-BR	0	487.758	24.45
14857	-2.3	2.98	1088.65	-1	2	0.667	22.52	rfgk	51	FQILKPSQK	59	kvqv		Pah1-BR	no protein information available	File: &quot;Y:\Maxquant and PD searches\MS5854\ECL04405.raw&quot;; SpectrumID: &quot;20159&quot;; PrecursorID: &quot;0&quot;; scans: &quot;12501&quot; RTINSECONDS=1468 |id=14857|path=../gpm/archive/GPM80100010506.xml|source=F:\Box\MassSpec-Shared\active projects\MS5854_Geoge Carman\mgf\ECL04405.mgf|	ECL04405	1	1	Pah1-BR	0	544.827	24.4667
14858	-2.4	2.64	938.494	0.3	2	1	19.87	fgnr	290	ITDALSYR	297	tvgi		Pah1-BR	no protein information available	File: &quot;Y:\Maxquant and PD searches\MS5854\ECL04405.raw&quot;; SpectrumID: &quot;20160&quot;; PrecursorID: &quot;0&quot;; scans: &quot;12502&quot; RTINSECONDS=1468 |id=14858|path=../gpm/archive/GPM80100010506.xml|source=F:\Box\MassSpec-Shared\active projects\MS5854_Geoge Carman\mgf\ECL04405.mgf|	ECL04405	1	1	Pah1-BR	0	469.751	24.4667
14868	-5.3	2.77	1341.68	0.1	2	0.667	20.72	valr	246	QSVEADINGLRR	257	vlde	N253+Deamidated; Q246+Ammonia-loss;	sp|K1C10_HUMAN|	Keratin, type I cytoskeletal 10; Cytokeratin-10; CK-10; Keratin-10; ...	File: &quot;Y:\Maxquant and PD searches\MS5854\ECL04405.raw&quot;; SpectrumID: &quot;20170&quot;; PrecursorID: &quot;0&quot;; scans: &quot;12515&quot; RTINSECONDS=1469 |id=14868|path=../gpm/archive/GPM80100010506.xml|source=F:\Box\MassSpec-Shared\active projects\MS5854_Geoge Carman\mgf\ECL04405.mgf|	ECL04405	1	1	HUMAN|	0	671.342	24.4833
14871	-3	2.78	1184.62	0.9	2	1	21.03	lqpl	165	NVEIDPEIQK	174	vksr		sp|K2C1_HUMAN|	Keratin, type II cytoskeletal 1; 67 kDa cytokeratin; Cytokeratin-1; ...	File: &quot;Y:\Maxquant and PD searches\MS5854\ECL04405.raw&quot;; SpectrumID: &quot;20172&quot;; PrecursorID: &quot;0&quot;; scans: &quot;12517&quot; RTINSECONDS=1470 |id=14871|path=../gpm/archive/GPM80100010506.xml|source=F:\Box\MassSpec-Shared\active projects\MS5854_Geoge Carman\mgf\ECL04405.mgf|	ECL04405	1	1	HUMAN|	0	592.812	24.5
14872	-4.9	2.81	1611.77	-0.2	3	1	27.32	talk	320	QYEKELMGDELTR	332	shfn		sp|Q12377|RPN6_YEAST	26S proteasome regulatory subunit RPN6; Proteasome non-ATPase ...	File: &quot;Y:\Maxquant and PD searches\MS5854\ECL04405.raw&quot;; SpectrumID: &quot;20173&quot;; PrecursorID: &quot;0&quot;; scans: &quot;12518&quot; RTINSECONDS=1470 |id=14872|path=../gpm/archive/GPM80100010506.xml|source=F:\Box\MassSpec-Shared\active projects\MS5854_Geoge Carman\mgf\ECL04405.mgf|	ECL04405	1	1	YEAST	0	537.928	24.5
14876	-4.2	2.56	1037.53	0.7	2	1	21.81	slkr	245	YLDGLTAER	253	tsqn		sp|K22E_HUMAN|	Keratin, type II cytoskeletal 2 epidermal; Cytokeratin-2e; CK-2e; ...	File: &quot;Y:\Maxquant and PD searches\MS5854\ECL04405.raw&quot;; SpectrumID: &quot;20177&quot;; PrecursorID: &quot;0&quot;; scans: &quot;12523&quot; RTINSECONDS=1470 |id=14876|path=../gpm/archive/GPM80100010506.xml|source=F:\Box\MassSpec-Shared\active projects\MS5854_Geoge Carman\mgf\ECL04405.mgf|	ECL04405	1	1	HUMAN|	0	519.267	24.5
14879	-15	2.57	2235.08	1	3	1	28.37	[m	2	VDVEEKSQEVEYVDPTVNR	20	vpny		sp|Q06103|RPN7_YEAST	26S proteasome regulatory subunit RPN7;	File: &quot;Y:\Maxquant and PD searches\MS5854\ECL04405.raw&quot;; SpectrumID: &quot;20179&quot;; PrecursorID: &quot;0&quot;; scans: &quot;12525&quot; RTINSECONDS=1470 |id=14879|path=../gpm/archive/GPM80100010506.xml|source=F:\Box\MassSpec-Shared\active projects\MS5854_Geoge Carman\mgf\ECL04405.mgf|	ECL04405	1	1	YEAST	0	745.698	24.5
14880	-6.8	2.9	1101.7	910.4	2	0.5	25.36	rrev	246	ILKKPEVFK	254	iacl		Pah1-BR	no protein information available	File: &quot;Y:\Maxquant and PD searches\MS5854\ECL04405.raw&quot;; SpectrumID: &quot;20180&quot;; PrecursorID: &quot;0&quot;; scans: &quot;12526&quot; RTINSECONDS=1470 |id=14880|path=../gpm/archive/GPM80100010506.xml|source=F:\Box\MassSpec-Shared\active projects\MS5854_Geoge Carman\mgf\ECL04405.mgf|	ECL04405	1	1	Pah1-BR	0	551.355	24.5
14889	-6.8	2.72	1286.7	-0.7	2	1	23.62	ivek	299	IVTEAVEIEQR	309	yfld		sp|P09938|RIR2_YEAST	Ribonucleoside-diphosphate reductase small chain 1; EC 1.17.4.1; ...	File: &quot;Y:\Maxquant and PD searches\MS5854\ECL04405.raw&quot;; SpectrumID: &quot;20188&quot;; PrecursorID: &quot;0&quot;; scans: &quot;12536&quot; RTINSECONDS=1471 |id=14889|path=../gpm/archive/GPM80100010506.xml|source=F:\Box\MassSpec-Shared\active projects\MS5854_Geoge Carman\mgf\ECL04405.mgf|	ECL04405	1	1	YEAST	0	643.851	24.5167
14899	-3.9	3.01	1086.59	0.3	2	0.667	23.51	pdnk	397	NAQYHLLVK	405	qgdg	N397+Deamidated;	sp|Q06103|RPN7_YEAST	26S proteasome regulatory subunit RPN7;	File: &quot;Y:\Maxquant and PD searches\MS5854\ECL04405.raw&quot;; SpectrumID: &quot;20197&quot;; PrecursorID: &quot;0&quot;; scans: &quot;12546&quot; RTINSECONDS=1472 |id=14899|path=../gpm/archive/GPM80100010506.xml|source=F:\Box\MassSpec-Shared\active projects\MS5854_Geoge Carman\mgf\ECL04405.mgf|	ECL04405	1	1	YEAST	0	543.801	24.5333
14903	-3.5	2.9	1018.53	987.7	2	1	21.34	qfek	61	ANPEVVFSR	69	ehpf		sp|P07267|CARP_YEAST	Saccharopepsin; EC 3.4.23.25; Aspartate protease; PrA; Proteinase ...	File: &quot;Y:\Maxquant and PD searches\MS5854\ECL04405.raw&quot;; SpectrumID: &quot;20200&quot;; PrecursorID: &quot;0&quot;; scans: &quot;12549&quot; RTINSECONDS=1473 |id=14903|path=../gpm/archive/GPM80100010506.xml|source=F:\Box\MassSpec-Shared\active projects\MS5854_Geoge Carman\mgf\ECL04405.mgf|	ECL04405	1	1	YEAST	0	509.77	24.55
14905	-4.5	2.94	1102.55	908.8	3	1	20.79	pdgr	39	LSCSPFHVR	47	fgkf	C41+Carbamidomethyl;	Pah1-BR	no protein information available	File: &quot;Y:\Maxquant and PD searches\MS5854\ECL04405.raw&quot;; SpectrumID: &quot;20202&quot;; PrecursorID: &quot;0&quot;; scans: &quot;12552&quot; RTINSECONDS=1473 |id=14905|path=../gpm/archive/GPM80100010506.xml|source=F:\Box\MassSpec-Shared\active projects\MS5854_Geoge Carman\mgf\ECL04405.mgf|	ECL04405	1	1	Pah1-BR	0	368.187	24.55
14907	-2.5	2.67	842.509	0.7	2	1	19.3	lnsr	108	VATVSLPR	115	scaa		sp|TRYP_PIG|	Trypsin; EC 3.4.21.4; Flags: Precursor;	File: &quot;Y:\Maxquant and PD searches\MS5854\ECL04405.raw&quot;; SpectrumID: &quot;20204&quot;; PrecursorID: &quot;0&quot;; scans: &quot;12555&quot; RTINSECONDS=1473 |id=14907|path=../gpm/archive/GPM80100010506.xml|source=F:\Box\MassSpec-Shared\active projects\MS5854_Geoge Carman\mgf\ECL04405.mgf|	ECL04405	1	1	PIG|	0	421.759	24.55
14912	-2.6	3.04	1094.66	0.6	2	0.667	25.85	enlk	348	KLEEILPPR	356	ivpa		sp|P25491|MAS5_YEAST	Mitochondrial protein import protein MAS5; Yeast dnaJ protein ...	File: &quot;Y:\Maxquant and PD searches\MS5854\ECL04405.raw&quot;; SpectrumID: &quot;20209&quot;; PrecursorID: &quot;0&quot;; scans: &quot;12560&quot; RTINSECONDS=1474 |id=14912|path=../gpm/archive/GPM80100010506.xml|source=F:\Box\MassSpec-Shared\active projects\MS5854_Geoge Carman\mgf\ECL04405.mgf|	ECL04405	1	1	YEAST	0	547.832	24.5667
14918	-5.8	2.55	1286.7	0.4	3	1.5	23.62	ivek	299	IVTEAVEIEQR	309	yfld		sp|P09938|RIR2_YEAST	Ribonucleoside-diphosphate reductase small chain 1; EC 1.17.4.1; ...	File: &quot;Y:\Maxquant and PD searches\MS5854\ECL04405.raw&quot;; SpectrumID: &quot;20214&quot;; PrecursorID: &quot;0&quot;; scans: &quot;12566&quot; RTINSECONDS=1474 |id=14918|path=../gpm/archive/GPM80100010506.xml|source=F:\Box\MassSpec-Shared\active projects\MS5854_Geoge Carman\mgf\ECL04405.mgf|	ECL04405	1	1	YEAST	0	429.57	24.5667
14920	-2.6	2.46	974.509	3.7	1	0.5	21.11	evfk	255	IACLNDIR	262	slyf	C257+Carbamidomethyl;	Pah1-BR	no protein information available	File: &quot;Y:\Maxquant and PD searches\MS5854\ECL04405.raw&quot;; SpectrumID: &quot;20215&quot;; PrecursorID: &quot;0&quot;; scans: &quot;12567&quot; RTINSECONDS=1474 |id=14920|path=../gpm/archive/GPM80100010506.xml|source=F:\Box\MassSpec-Shared\active projects\MS5854_Geoge Carman\mgf\ECL04405.mgf|	ECL04405	1	1	Pah1-BR	0	974.509	24.5667
14921	-3.2	3.03	976.546	0.5	2	1	23.49	sqkk	61	VQVFINEK	68	lsnm		Pah1-BR	no protein information available	File: &quot;Y:\Maxquant and PD searches\MS5854\ECL04405.raw&quot;; SpectrumID: &quot;20216&quot;; PrecursorID: &quot;0&quot;; scans: &quot;12569&quot; RTINSECONDS=1474 |id=14921|path=../gpm/archive/GPM80100010506.xml|source=F:\Box\MassSpec-Shared\active projects\MS5854_Geoge Carman\mgf\ECL04405.mgf|	ECL04405	1	1	Pah1-BR	0	488.777	24.5667
14923	-4.6	2.86	1579.85	0.8	3	0.75	30.49	tvak	80	SIVLKDKFENMGAK	93	llqe		sp|P19882|HSP60_YEAST	Heat shock protein 60, mitochondrial; CPN60; P66; Stimulator factor I 66 kDa component; Flags: Precursor;	File: &quot;Y:\Maxquant and PD searches\MS5854\ECL04405.raw&quot;; SpectrumID: &quot;20217&quot;; PrecursorID: &quot;0&quot;; scans: &quot;12570&quot; RTINSECONDS=1475 |id=14923|path=../gpm/archive/GPM80100010506.xml|source=F:\Box\MassSpec-Shared\active projects\MS5854_Geoge Carman\mgf\ECL04405.mgf|	ECL04405	1	1	YEAST	0	527.289	24.5833
14927	-6.2	2.76	953.557	0.2	2	0.667	25.75	ysvk	116	FAPAHLGLK	124	lacl		sp|P53011|SEH1_YEAST	Nucleoporin SEH1; Nuclear pore protein SEH1; SEC13 homolog 1; ...	File: &quot;Y:\Maxquant and PD searches\MS5854\ECL04405.raw&quot;; SpectrumID: &quot;20221&quot;; PrecursorID: &quot;0&quot;; scans: &quot;12574&quot; RTINSECONDS=1475 |id=14927|path=../gpm/archive/GPM80100010506.xml|source=F:\Box\MassSpec-Shared\active projects\MS5854_Geoge Carman\mgf\ECL04405.mgf|	ECL04405	1	1	YEAST	0	477.282	24.5833
14928	-2.6	3.11	1224.65	1.7	3	1	21.93	shkd	132	DSPDLPKLKPD	142	pntl		sp|P02769|ALBU_BOVIN	Albumin; BSA; Bos d 6; Flags: Precursor;	File: &quot;Y:\Maxquant and PD searches\MS5854\ECL04405.raw&quot;; SpectrumID: &quot;20222&quot;; PrecursorID: &quot;0&quot;; scans: &quot;12575&quot; RTINSECONDS=1475 |id=14928|path=../gpm/archive/GPM80100010506.xml|source=F:\Box\MassSpec-Shared\active projects\MS5854_Geoge Carman\mgf\ECL04405.mgf|	ECL04405	1	1	BOVIN	0	408.888	24.5833
14930	-2.9	3.02	953.557	0.6	3	1	25.75	ysvk	116	FAPAHLGLK	124	lacl		sp|P53011|SEH1_YEAST	Nucleoporin SEH1; Nuclear pore protein SEH1; SEC13 homolog 1; ...	File: &quot;Y:\Maxquant and PD searches\MS5854\ECL04405.raw&quot;; SpectrumID: &quot;20224&quot;; PrecursorID: &quot;0&quot;; scans: &quot;12578&quot; RTINSECONDS=1475 |id=14930|path=../gpm/archive/GPM80100010506.xml|source=F:\Box\MassSpec-Shared\active projects\MS5854_Geoge Carman\mgf\ECL04405.mgf|	ECL04405	1	1	YEAST	0	318.524	24.5833
14933	-3.9	2.63	1037.53	1	1	0.5	21.81	slkr	245	YLDGLTAER	253	tsqn		sp|K22E_HUMAN|	Keratin, type II cytoskeletal 2 epidermal; Cytokeratin-2e; CK-2e; ...	File: &quot;Y:\Maxquant and PD searches\MS5854\ECL04405.raw&quot;; SpectrumID: &quot;20227&quot;; PrecursorID: &quot;0&quot;; scans: &quot;12581&quot; RTINSECONDS=1476 |id=14933|path=../gpm/archive/GPM80100010506.xml|source=F:\Box\MassSpec-Shared\active projects\MS5854_Geoge Carman\mgf\ECL04405.mgf|	ECL04405	1	1	HUMAN|	0	1037.53	24.6
14935	-3.5	2.79	1102.55	0.8	3	1	20.79	pdgr	39	LSCSPFHVR	47	fgkf	C41+Carbamidomethyl;	Pah1-BR	no protein information available	File: &quot;Y:\Maxquant and PD searches\MS5854\ECL04405.raw&quot;; SpectrumID: &quot;20228&quot;; PrecursorID: &quot;0&quot;; scans: &quot;12582&quot; RTINSECONDS=1476 |id=14935|path=../gpm/archive/GPM80100010506.xml|source=F:\Box\MassSpec-Shared\active projects\MS5854_Geoge Carman\mgf\ECL04405.mgf|	ECL04405	1	1	Pah1-BR	0	368.187	24.6
14938	-4.2	2.7	974.509	1.5	2	1	21.11	evfk	255	IACLNDIR	262	slyf	C257+Carbamidomethyl;	Pah1-BR	no protein information available	File: &quot;Y:\Maxquant and PD searches\MS5854\ECL04405.raw&quot;; SpectrumID: &quot;20229&quot;; PrecursorID: &quot;1&quot;; scans: &quot;12583&quot; RTINSECONDS=1476 |id=14938|path=../gpm/archive/GPM80100010506.xml|source=F:\Box\MassSpec-Shared\active projects\MS5854_Geoge Carman\mgf\ECL04405.mgf|	ECL04405	1	1	Pah1-BR	0	487.758	24.6
14943	-12.2	2.89	1429.75	702.2	2	0.667	22	kktr	48	QASDLASSKEVLAK	61	ivdl	Q48+Ammonia-loss;	sp|Q12250|RPN5_YEAST	26S proteasome regulatory subunit RPN5; Proteasome non-ATPase ...	File: &quot;Y:\Maxquant and PD searches\MS5854\ECL04405.raw&quot;; SpectrumID: &quot;20232&quot;; PrecursorID: &quot;0&quot;; scans: &quot;12586&quot; RTINSECONDS=1476 |id=14943|path=../gpm/archive/GPM80100010506.xml|source=F:\Box\MassSpec-Shared\active projects\MS5854_Geoge Carman\mgf\ECL04405.mgf|	ECL04405	1	1	YEAST	0	715.38	24.6
14953	-3.7	2.93	1018.53	1.9	2	1	21.34	qfek	61	ANPEVVFSR	69	ehpf		sp|P07267|CARP_YEAST	Saccharopepsin; EC 3.4.23.25; Aspartate protease; PrA; Proteinase ...	File: &quot;Y:\Maxquant and PD searches\MS5854\ECL04405.raw&quot;; SpectrumID: &quot;20239&quot;; PrecursorID: &quot;0&quot;; scans: &quot;12593&quot; RTINSECONDS=1477 |id=14953|path=../gpm/archive/GPM80100010506.xml|source=F:\Box\MassSpec-Shared\active projects\MS5854_Geoge Carman\mgf\ECL04405.mgf|	ECL04405	1	1	YEAST	0	509.77	24.6167
14957	-14.7	2.93	1429.75	1.3	2	0.667	22	kktr	48	QASDLASSKEVLAK	61	ivdl	Q48+Ammonia-loss;	sp|Q12250|RPN5_YEAST	26S proteasome regulatory subunit RPN5; Proteasome non-ATPase ...	File: &quot;Y:\Maxquant and PD searches\MS5854\ECL04405.raw&quot;; SpectrumID: &quot;20243&quot;; PrecursorID: &quot;0&quot;; scans: &quot;12598&quot; RTINSECONDS=1477 |id=14957|path=../gpm/archive/GPM80100010506.xml|source=F:\Box\MassSpec-Shared\active projects\MS5854_Geoge Carman\mgf\ECL04405.mgf|	ECL04405	1	1	YEAST	0	715.381	24.6167
14959	-2.8	2.73	974.509	2.1	2	1	21.11	evfk	255	IACLNDIR	262	slyf	C257+Carbamidomethyl;	Pah1-BR	no protein information available	File: &quot;Y:\Maxquant and PD searches\MS5854\ECL04405.raw&quot;; SpectrumID: &quot;20244&quot;; PrecursorID: &quot;1&quot;; scans: &quot;12599&quot; RTINSECONDS=1477 |id=14959|path=../gpm/archive/GPM80100010506.xml|source=F:\Box\MassSpec-Shared\active projects\MS5854_Geoge Carman\mgf\ECL04405.mgf|	ECL04405	1	1	Pah1-BR	0	487.758	24.6167
14960	-6.6	2.73	1067.58	1.5	2	1	24.05	sklp	227	NGPVILSPDR	236	tmaa		Pah1-BR	no protein information available	File: &quot;Y:\Maxquant and PD searches\MS5854\ECL04405.raw&quot;; SpectrumID: &quot;20245&quot;; PrecursorID: &quot;0&quot;; scans: &quot;12600&quot; RTINSECONDS=1477 |id=14960|path=../gpm/archive/GPM80100010506.xml|source=F:\Box\MassSpec-Shared\active projects\MS5854_Geoge Carman\mgf\ECL04405.mgf|	ECL04405	1	1	Pah1-BR	0	534.296	24.6167
14987	-6.9	2.88	842.509	0.4	1	0.5	19.3	lnsr	108	VATVSLPR	115	scaa		sp|TRYP_PIG|	Trypsin; EC 3.4.21.4; Flags: Precursor;	File: &quot;Y:\Maxquant and PD searches\MS5854\ECL04405.raw&quot;; SpectrumID: &quot;20267&quot;; PrecursorID: &quot;0&quot;; scans: &quot;12623&quot; RTINSECONDS=1479 |id=14987|path=../gpm/archive/GPM80100010506.xml|source=F:\Box\MassSpec-Shared\active projects\MS5854_Geoge Carman\mgf\ECL04405.mgf|	ECL04405	1	1	PIG|	0	842.509	24.65
15001	-4.7	2.81	1102.55	0.4	3	1	20.79	pdgr	39	LSCSPFHVR	47	fgkf	C41+Carbamidomethyl;	Pah1-BR	no protein information available	File: &quot;Y:\Maxquant and PD searches\MS5854\ECL04405.raw&quot;; SpectrumID: &quot;20278&quot;; PrecursorID: &quot;0&quot;; scans: &quot;12634&quot; RTINSECONDS=1480 |id=15001|path=../gpm/archive/GPM80100010506.xml|source=F:\Box\MassSpec-Shared\active projects\MS5854_Geoge Carman\mgf\ECL04405.mgf|	ECL04405	1	1	Pah1-BR	0	368.187	24.6667
15028	-14.7	2.99	1765.73	566.9	2	1	24.85	gggr	45	FSSCGGGGGSFGAGGGFGSR	64	slvn	C48+Carbamidomethyl;	sp|K2C1_HUMAN|	Keratin, type II cytoskeletal 1; 67 kDa cytokeratin; Cytokeratin-1; ...	File: &quot;Y:\Maxquant and PD searches\MS5854\ECL04405.raw&quot;; SpectrumID: &quot;20301&quot;; PrecursorID: &quot;0&quot;; scans: &quot;12660&quot; RTINSECONDS=1482 |id=15028|path=../gpm/archive/GPM80100010506.xml|source=F:\Box\MassSpec-Shared\active projects\MS5854_Geoge Carman\mgf\ECL04405.mgf|	ECL04405	1	1	HUMAN|	0	883.371	24.7
15031	-15	2.91	1765.73	-0.2	2	1	24.85	gggr	45	FSSCGGGGGSFGAGGGFGSR	64	slvn	C48+Carbamidomethyl;	sp|K2C1_HUMAN|	Keratin, type II cytoskeletal 1; 67 kDa cytokeratin; Cytokeratin-1; ...	File: &quot;Y:\Maxquant and PD searches\MS5854\ECL04405.raw&quot;; SpectrumID: &quot;20304&quot;; PrecursorID: &quot;0&quot;; scans: &quot;12664&quot; RTINSECONDS=1482 |id=15031|path=../gpm/archive/GPM80100010506.xml|source=F:\Box\MassSpec-Shared\active projects\MS5854_Geoge Carman\mgf\ECL04405.mgf|	ECL04405	1	1	HUMAN|	0	883.371	24.7
15032	-2.2	2.95	877.478	1.5	1	0.5	18.59	qkkv	62	QVFINEK	68	lsnm		Pah1-BR	no protein information available	File: &quot;Y:\Maxquant and PD searches\MS5854\ECL04405.raw&quot;; SpectrumID: &quot;20305&quot;; PrecursorID: &quot;0&quot;; scans: &quot;12665&quot; RTINSECONDS=1483 |id=15032|path=../gpm/archive/GPM80100010506.xml|source=F:\Box\MassSpec-Shared\active projects\MS5854_Geoge Carman\mgf\ECL04405.mgf|	ECL04405	1	1	Pah1-BR	0	877.478	24.7167
15035	-5.2	2.87	1475.79	-0.3	2	1	25.75	dkvr	199	FLEQQNQVLQTK	210	well		sp|K2C1_HUMAN|	Keratin, type II cytoskeletal 1; 67 kDa cytokeratin; Cytokeratin-1; ...	File: &quot;Y:\Maxquant and PD searches\MS5854\ECL04405.raw&quot;; SpectrumID: &quot;20308&quot;; PrecursorID: &quot;0&quot;; scans: &quot;12671&quot; RTINSECONDS=1484 |id=15035|path=../gpm/archive/GPM80100010506.xml|source=F:\Box\MassSpec-Shared\active projects\MS5854_Geoge Carman\mgf\ECL04405.mgf|	ECL04405	1	1	HUMAN|	0	738.397	24.7333
15036	-5.2	2.72	1037.53	964.8	2	1	21.81	slkr	245	YLDGLTAER	253	tsqn		sp|K22E_HUMAN|	Keratin, type II cytoskeletal 2 epidermal; Cytokeratin-2e; CK-2e; ...	File: &quot;Y:\Maxquant and PD searches\MS5854\ECL04405.raw&quot;; SpectrumID: &quot;20309&quot;; PrecursorID: &quot;0&quot;; scans: &quot;12672&quot; RTINSECONDS=1484 |id=15036|path=../gpm/archive/GPM80100010506.xml|source=F:\Box\MassSpec-Shared\active projects\MS5854_Geoge Carman\mgf\ECL04405.mgf|	ECL04405	1	1	HUMAN|	0	519.267	24.7333
15039	-3.5	2.9	1329.81	0.2	3	0.75	30.8	alrr	244	EVILKKPEVFK	254	iacl		Pah1-BR	no protein information available	File: &quot;Y:\Maxquant and PD searches\MS5854\ECL04405.raw&quot;; SpectrumID: &quot;20312&quot;; PrecursorID: &quot;0&quot;; scans: &quot;12677&quot; RTINSECONDS=1484 |id=15039|path=../gpm/archive/GPM80100010506.xml|source=F:\Box\MassSpec-Shared\active projects\MS5854_Geoge Carman\mgf\ECL04405.mgf|	ECL04405	1	1	Pah1-BR	0	443.943	24.7333
15041	-8.4	2.87	2001.89	500.5	3	1	31.59	dqsr	251	LDSELKNMQDMVEDYR	266	nkye	M258+Oxidation;	sp|K2C1_HUMAN|	Keratin, type II cytoskeletal 1; 67 kDa cytokeratin; Cytokeratin-1; ...	File: &quot;Y:\Maxquant and PD searches\MS5854\ECL04405.raw&quot;; SpectrumID: &quot;20314&quot;; PrecursorID: &quot;0&quot;; scans: &quot;12680&quot; RTINSECONDS=1485 |id=15041|path=../gpm/archive/GPM80100010506.xml|source=F:\Box\MassSpec-Shared\active projects\MS5854_Geoge Carman\mgf\ECL04405.mgf|	ECL04405	1	1	HUMAN|	0	667.968	24.75
15043	-8	2.85	1251.61	1.4	2	1	24.13	nlkk	338	ILEEYDGDIGK	348	mnae		sp|Q04697|GSF2_YEAST	Glucose-signaling factor 2; Extracellular mutant protein 6;	File: &quot;Y:\Maxquant and PD searches\MS5854\ECL04405.raw&quot;; SpectrumID: &quot;20316&quot;; PrecursorID: &quot;0&quot;; scans: &quot;12683&quot; RTINSECONDS=1485 |id=15043|path=../gpm/archive/GPM80100010506.xml|source=F:\Box\MassSpec-Shared\active projects\MS5854_Geoge Carman\mgf\ECL04405.mgf|	ECL04405	1	1	YEAST	0	626.309	24.75
15054	-2.6	2.93	973.531	0	1	0.5	21.03	rnsk	395	IEISELNR	402	viqr		sp|K2C1_HUMAN|	Keratin, type II cytoskeletal 1; 67 kDa cytokeratin; Cytokeratin-1; ...	File: &quot;Y:\Maxquant and PD searches\MS5854\ECL04405.raw&quot;; SpectrumID: &quot;20324&quot;; PrecursorID: &quot;0&quot;; scans: &quot;12694&quot; RTINSECONDS=1487 |id=15054|path=../gpm/archive/GPM80100010506.xml|source=F:\Box\MassSpec-Shared\active projects\MS5854_Geoge Carman\mgf\ECL04405.mgf|	ECL04405	1	1	HUMAN|	0	973.531	24.7833
15059	-6.2	3.14	1329.81	0.6	2	0.5	30.8	alrr	244	EVILKKPEVFK	254	iacl		Pah1-BR	no protein information available	File: &quot;Y:\Maxquant and PD searches\MS5854\ECL04405.raw&quot;; SpectrumID: &quot;20329&quot;; PrecursorID: &quot;0&quot;; scans: &quot;12700&quot; RTINSECONDS=1487 |id=15059|path=../gpm/archive/GPM80100010506.xml|source=F:\Box\MassSpec-Shared\active projects\MS5854_Geoge Carman\mgf\ECL04405.mgf|	ECL04405	1	1	Pah1-BR	0	665.411	24.7833
15063	-7.5	2.74	1765.73	0.1	3	1.5	24.85	gggr	45	FSSCGGGGGSFGAGGGFGSR	64	slvn	C48+Carbamidomethyl;	sp|K2C1_HUMAN|	Keratin, type II cytoskeletal 1; 67 kDa cytokeratin; Cytokeratin-1; ...	File: &quot;Y:\Maxquant and PD searches\MS5854\ECL04405.raw&quot;; SpectrumID: &quot;20333&quot;; PrecursorID: &quot;0&quot;; scans: &quot;12705&quot; RTINSECONDS=1488 |id=15063|path=../gpm/archive/GPM80100010506.xml|source=F:\Box\MassSpec-Shared\active projects\MS5854_Geoge Carman\mgf\ECL04405.mgf|	ECL04405	1	1	HUMAN|	0	589.25	24.8
15073	-3.5	3.22	1768.98	568.1	3	0.75	34.2	klpn	228	GPVILSPDRTMAALRR	243	evil	M238+Oxidation;	Pah1-BR	no protein information available	File: &quot;Y:\Maxquant and PD searches\MS5854\ECL04405.raw&quot;; SpectrumID: &quot;20343&quot;; PrecursorID: &quot;0&quot;; scans: &quot;12717&quot; RTINSECONDS=1489 |id=15073|path=../gpm/archive/GPM80100010506.xml|source=F:\Box\MassSpec-Shared\active projects\MS5854_Geoge Carman\mgf\ECL04405.mgf|	ECL04405	1	1	Pah1-BR	0	590.334	24.8167
15074	-2.1	2.82	974.509	2.8	2	1	21.11	evfk	255	IACLNDIR	262	slyf	C257+Carbamidomethyl;	Pah1-BR	no protein information available	File: &quot;Y:\Maxquant and PD searches\MS5854\ECL04405.raw&quot;; SpectrumID: &quot;20344&quot;; PrecursorID: &quot;0&quot;; scans: &quot;12719&quot; RTINSECONDS=1489 |id=15074|path=../gpm/archive/GPM80100010506.xml|source=F:\Box\MassSpec-Shared\active projects\MS5854_Geoge Carman\mgf\ECL04405.mgf|	ECL04405	1	1	Pah1-BR	0	487.758	24.8167
15086	-2.6	2.64	938.494	1.1	2	1	19.87	fgnr	290	ITDALSYR	297	tvgi		Pah1-BR	no protein information available	File: &quot;Y:\Maxquant and PD searches\MS5854\ECL04405.raw&quot;; SpectrumID: &quot;20353&quot;; PrecursorID: &quot;0&quot;; scans: &quot;12729&quot; RTINSECONDS=1490 |id=15086|path=../gpm/archive/GPM80100010506.xml|source=F:\Box\MassSpec-Shared\active projects\MS5854_Geoge Carman\mgf\ECL04405.mgf|	ECL04405	1	1	Pah1-BR	0	469.751	24.8333
15097	-3.4	3.11	1766.72	1144.5	2	1	24.85	gggr	45	FSSCGGGGGSFGAGGGFGSR	64	slvn	C48+Carbamidomethyl; R64+Deamidated;	sp|K2C1_HUMAN|	Keratin, type II cytoskeletal 1; 67 kDa cytokeratin; Cytokeratin-1; ...	File: &quot;Y:\Maxquant and PD searches\MS5854\ECL04405.raw&quot;; SpectrumID: &quot;20361&quot;; PrecursorID: &quot;0&quot;; scans: &quot;12738&quot; RTINSECONDS=1491 |id=15097|path=../gpm/archive/GPM80100010506.xml|source=F:\Box\MassSpec-Shared\active projects\MS5854_Geoge Carman\mgf\ECL04405.mgf|	ECL04405	1	1	HUMAN|	0	883.863	24.85
15118	-4.3	2.82	1102.55	908.8	3	1	20.79	pdgr	39	LSCSPFHVR	47	fgkf	C41+Carbamidomethyl;	Pah1-BR	no protein information available	File: &quot;Y:\Maxquant and PD searches\MS5854\ECL04405.raw&quot;; SpectrumID: &quot;20381&quot;; PrecursorID: &quot;0&quot;; scans: &quot;12763&quot; RTINSECONDS=1493 |id=15118|path=../gpm/archive/GPM80100010506.xml|source=F:\Box\MassSpec-Shared\active projects\MS5854_Geoge Carman\mgf\ECL04405.mgf|	ECL04405	1	1	Pah1-BR	0	368.187	24.8833
15120	-6.2	3.1	1591.79	1.9	3	0.75	26.42	ylpk	123	DCDIITVHSLHGPK	136	vnte	C124+Carbamidomethyl;	sp|P20049|TYR1_YEAST	Prephenate dehydrogenase ; PRDH; EC 1.3.1.13;	File: &quot;Y:\Maxquant and PD searches\MS5854\ECL04405.raw&quot;; SpectrumID: &quot;20383&quot;; PrecursorID: &quot;0&quot;; scans: &quot;12765&quot; RTINSECONDS=1494 |id=15120|path=../gpm/archive/GPM80100010506.xml|source=F:\Box\MassSpec-Shared\active projects\MS5854_Geoge Carman\mgf\ECL04405.mgf|	ECL04405	1	1	YEAST	0	531.269	24.9
15122	-4.8	3.08	1768.98	1.5	3	0.75	34.2	klpn	228	GPVILSPDRTMAALRR	243	evil	M238+Oxidation;	Pah1-BR	no protein information available	File: &quot;Y:\Maxquant and PD searches\MS5854\ECL04405.raw&quot;; SpectrumID: &quot;20385&quot;; PrecursorID: &quot;0&quot;; scans: &quot;12767&quot; RTINSECONDS=1494 |id=15122|path=../gpm/archive/GPM80100010506.xml|source=F:\Box\MassSpec-Shared\active projects\MS5854_Geoge Carman\mgf\ECL04405.mgf|	ECL04405	1	1	Pah1-BR	0	590.334	24.9
15123	-2.6	2.68	842.509	-0.2	2	1	19.3	lnsr	108	VATVSLPR	115	scaa		sp|TRYP_PIG|	Trypsin; EC 3.4.21.4; Flags: Precursor;	File: &quot;Y:\Maxquant and PD searches\MS5854\ECL04405.raw&quot;; SpectrumID: &quot;20386&quot;; PrecursorID: &quot;0&quot;; scans: &quot;12769&quot; RTINSECONDS=1494 |id=15123|path=../gpm/archive/GPM80100010506.xml|source=F:\Box\MassSpec-Shared\active projects\MS5854_Geoge Carman\mgf\ECL04405.mgf|	ECL04405	1	1	PIG|	0	421.759	24.9
15127	-2.2	3.17	1537.8	0	3	1	30.47	dlar	465	LLRDYQELMNVK	476	lald	M473+Oxidation;	sp|K22E_HUMAN|	Keratin, type II cytoskeletal 2 epidermal; Cytokeratin-2e; CK-2e; ...	File: &quot;Y:\Maxquant and PD searches\MS5854\ECL04405.raw&quot;; SpectrumID: &quot;20388&quot;; PrecursorID: &quot;0&quot;; scans: &quot;12771&quot; RTINSECONDS=1494 |id=15127|path=../gpm/archive/GPM80100010506.xml|source=F:\Box\MassSpec-Shared\active projects\MS5854_Geoge Carman\mgf\ECL04405.mgf|	ECL04405	1	1	HUMAN|	0	513.273	24.9
15133	-6.8	3.05	1591.79	630.7	3	0.75	26.42	ylpk	123	DCDIITVHSLHGPK	136	vnte	C124+Carbamidomethyl;	sp|P20049|TYR1_YEAST	Prephenate dehydrogenase ; PRDH; EC 1.3.1.13;	File: &quot;Y:\Maxquant and PD searches\MS5854\ECL04405.raw&quot;; SpectrumID: &quot;20394&quot;; PrecursorID: &quot;0&quot;; scans: &quot;12777&quot; RTINSECONDS=1495 |id=15133|path=../gpm/archive/GPM80100010506.xml|source=F:\Box\MassSpec-Shared\active projects\MS5854_Geoge Carman\mgf\ECL04405.mgf|	ECL04405	1	1	YEAST	0	531.269	24.9167
15142	-2.3	2.76	1094.66	0.5	2	0.667	25.85	enlk	348	KLEEILPPR	356	ivpa		sp|P25491|MAS5_YEAST	Mitochondrial protein import protein MAS5; Yeast dnaJ protein ...	File: &quot;Y:\Maxquant and PD searches\MS5854\ECL04405.raw&quot;; SpectrumID: &quot;20403&quot;; PrecursorID: &quot;0&quot;; scans: &quot;12789&quot; RTINSECONDS=1496 |id=15142|path=../gpm/archive/GPM80100010506.xml|source=F:\Box\MassSpec-Shared\active projects\MS5854_Geoge Carman\mgf\ECL04405.mgf|	ECL04405	1	1	YEAST	0	547.832	24.9333
15175	-3.9	3.04	1768.98	0.2	3	0.75	34.2	klpn	228	GPVILSPDRTMAALRR	243	evil	M238+Oxidation;	Pah1-BR	no protein information available	File: &quot;Y:\Maxquant and PD searches\MS5854\ECL04405.raw&quot;; SpectrumID: &quot;20431&quot;; PrecursorID: &quot;0&quot;; scans: &quot;12819&quot; RTINSECONDS=1498 |id=15175|path=../gpm/archive/GPM80100010506.xml|source=F:\Box\MassSpec-Shared\active projects\MS5854_Geoge Carman\mgf\ECL04405.mgf|	ECL04405	1	1	Pah1-BR	0	590.334	24.9667
15178	-6.6	2.77	1102.55	0.1	3	1	20.79	pdgr	39	LSCSPFHVR	47	fgkf	C41+Carbamidomethyl;	Pah1-BR	no protein information available	File: &quot;Y:\Maxquant and PD searches\MS5854\ECL04405.raw&quot;; SpectrumID: &quot;20434&quot;; PrecursorID: &quot;0&quot;; scans: &quot;12822&quot; RTINSECONDS=1498 |id=15178|path=../gpm/archive/GPM80100010506.xml|source=F:\Box\MassSpec-Shared\active projects\MS5854_Geoge Carman\mgf\ECL04405.mgf|	ECL04405	1	1	Pah1-BR	0	368.187	24.9667
15185	-4.2	2.91	1102.55	0.6	2	0.667	20.79	pdgr	39	LSCSPFHVR	47	fgkf	C41+Carbamidomethyl;	Pah1-BR	no protein information available	File: &quot;Y:\Maxquant and PD searches\MS5854\ECL04405.raw&quot;; SpectrumID: &quot;20438&quot;; PrecursorID: &quot;0&quot;; scans: &quot;12826&quot; RTINSECONDS=1499 |id=15185|path=../gpm/archive/GPM80100010506.xml|source=F:\Box\MassSpec-Shared\active projects\MS5854_Geoge Carman\mgf\ECL04405.mgf|	ECL04405	1	1	Pah1-BR	0	551.777	24.9833
15200	-7.8	2.69	1434.77	0.1	3	1	24.85	ldik	440	IRLENEIQTYR	450	slle		sp|K1C10_HUMAN|	Keratin, type I cytoskeletal 10; Cytokeratin-10; CK-10; Keratin-10; ...	File: &quot;Y:\Maxquant and PD searches\MS5854\ECL04405.raw&quot;; SpectrumID: &quot;20449&quot;; PrecursorID: &quot;0&quot;; scans: &quot;12838&quot; RTINSECONDS=1500 |id=15200|path=../gpm/archive/GPM80100010506.xml|source=F:\Box\MassSpec-Shared\active projects\MS5854_Geoge Carman\mgf\ECL04405.mgf|	ECL04405	1	1	HUMAN|	0	478.928	25
15203	-3.3	2.73	974.509	2.5	2	1	21.11	evfk	255	IACLNDIR	262	slyf	C257+Carbamidomethyl;	Pah1-BR	no protein information available	File: &quot;Y:\Maxquant and PD searches\MS5854\ECL04405.raw&quot;; SpectrumID: &quot;20451&quot;; PrecursorID: &quot;1&quot;; scans: &quot;12840&quot; RTINSECONDS=1500 |id=15203|path=../gpm/archive/GPM80100010506.xml|source=F:\Box\MassSpec-Shared\active projects\MS5854_Geoge Carman\mgf\ECL04405.mgf|	ECL04405	1	1	Pah1-BR	0	487.758	25
15204	-4.2	2.72	1067.58	0	2	1	24.05	sklp	227	NGPVILSPDR	236	tmaa		Pah1-BR	no protein information available	File: &quot;Y:\Maxquant and PD searches\MS5854\ECL04405.raw&quot;; SpectrumID: &quot;20452&quot;; PrecursorID: &quot;0&quot;; scans: &quot;12841&quot; RTINSECONDS=1500 |id=15204|path=../gpm/archive/GPM80100010506.xml|source=F:\Box\MassSpec-Shared\active projects\MS5854_Geoge Carman\mgf\ECL04405.mgf|	ECL04405	1	1	Pah1-BR	0	534.296	25
15205	-12.2	3.03	1434.77	0.4	2	0.667	24.85	ldik	440	IRLENEIQTYR	450	slle		sp|K1C10_HUMAN|	Keratin, type I cytoskeletal 10; Cytokeratin-10; CK-10; Keratin-10; ...	File: &quot;Y:\Maxquant and PD searches\MS5854\ECL04405.raw&quot;; SpectrumID: &quot;20453&quot;; PrecursorID: &quot;0&quot;; scans: &quot;12842&quot; RTINSECONDS=1500 |id=15205|path=../gpm/archive/GPM80100010506.xml|source=F:\Box\MassSpec-Shared\active projects\MS5854_Geoge Carman\mgf\ECL04405.mgf|	ECL04405	1	1	HUMAN|	0	717.889	25
15213	-2.8	2.9	811.377	-0.1	2	1	18.33	[	1	MQYVGR	6	algs	M1+Oxidation; M1+Acetyl;	Pah1-BR	no protein information available	File: &quot;Y:\Maxquant and PD searches\MS5854\ECL04405.raw&quot;; SpectrumID: &quot;20458&quot;; PrecursorID: &quot;0&quot;; scans: &quot;12849&quot; RTINSECONDS=1500 |id=15213|path=../gpm/archive/GPM80100010506.xml|source=F:\Box\MassSpec-Shared\active projects\MS5854_Geoge Carman\mgf\ECL04405.mgf|	ECL04405	1	1	Pah1-BR	0	406.192	25
15227	-2.9	3.01	1104.64	1	2	0.667	23.12	psqk	60	KVQVFINEK	68	lsnm		Pah1-BR	no protein information available	File: &quot;Y:\Maxquant and PD searches\MS5854\ECL04405.raw&quot;; SpectrumID: &quot;20468&quot;; PrecursorID: &quot;1&quot;; scans: &quot;12860&quot; RTINSECONDS=1501 |id=15227|path=../gpm/archive/GPM80100010506.xml|source=F:\Box\MassSpec-Shared\active projects\MS5854_Geoge Carman\mgf\ECL04405.mgf|	ECL04405	1	1	Pah1-BR	0	552.824	25.0167
15235	-9.5	2.99	1497.84	-0.1	3	0.75	28.78	remr	335	RKVYAQLLESYK	346	tlsl		sp|Q06103|RPN7_YEAST	26S proteasome regulatory subunit RPN7;	File: &quot;Y:\Maxquant and PD searches\MS5854\ECL04405.raw&quot;; SpectrumID: &quot;20474&quot;; PrecursorID: &quot;0&quot;; scans: &quot;12866&quot; RTINSECONDS=1502 |id=15235|path=../gpm/archive/GPM80100010506.xml|source=F:\Box\MassSpec-Shared\active projects\MS5854_Geoge Carman\mgf\ECL04405.mgf|	ECL04405	1	1	YEAST	0	499.953	25.0333
15251	-6.6	2.77	1216.61	-0.3	2	1	22.37	sfrk	45	NAAGNFGPELAR	56	klsq		sp|Q12230|LSP1_YEAST	Sphingolipid long chain base-responsive protein LSP1;	File: &quot;Y:\Maxquant and PD searches\MS5854\ECL04405.raw&quot;; SpectrumID: &quot;20486&quot;; PrecursorID: &quot;0&quot;; scans: &quot;12879&quot; RTINSECONDS=1503 |id=15251|path=../gpm/archive/GPM80100010506.xml|source=F:\Box\MassSpec-Shared\active projects\MS5854_Geoge Carman\mgf\ECL04405.mgf|	ECL04405	1	1	YEAST	0	608.807	25.05
15264	-4.7	2.94	1102.55	3.7	2	0.667	20.79	pdgr	39	LSCSPFHVR	47	fgkf	C41+Carbamidomethyl;	Pah1-BR	no protein information available	File: &quot;Y:\Maxquant and PD searches\MS5854\ECL04405.raw&quot;; SpectrumID: &quot;20496&quot;; PrecursorID: &quot;1&quot;; scans: &quot;12889&quot; RTINSECONDS=1504 |id=15264|path=../gpm/archive/GPM80100010506.xml|source=F:\Box\MassSpec-Shared\active projects\MS5854_Geoge Carman\mgf\ECL04405.mgf|	ECL04405	1	1	Pah1-BR	0	551.777	25.0667
15286	-5.4	2.94	1872.86	-0.2	3	1	24.7	dsvr	296	ISDILDSGSGNGTIHDDR	313	mgti	N306+Deamidated;	sp|P53729|YN8H_YEAST	Uncharacterized protein YNR029C;	File: &quot;Y:\Maxquant and PD searches\MS5854\ECL04405.raw&quot;; SpectrumID: &quot;20513&quot;; PrecursorID: &quot;0&quot;; scans: &quot;12908&quot; RTINSECONDS=1505 |id=15286|path=../gpm/archive/GPM80100010506.xml|source=F:\Box\MassSpec-Shared\active projects\MS5854_Geoge Carman\mgf\ECL04405.mgf|	ECL04405	1	1	YEAST	0	624.958	25.0833
15291	-9.7	2.8	1619.83	0.4	3	1	25.92	erar	96	GITISTAHVEYETAK	110	rhys		sp|P02992|EFTU_YEAST	Elongation factor Tu, mitochondrial; tufM; Flags: Precursor;	File: &quot;Y:\Maxquant and PD searches\MS5854\ECL04405.raw&quot;; SpectrumID: &quot;20517&quot;; PrecursorID: &quot;0&quot;; scans: &quot;12912&quot; RTINSECONDS=1505 |id=15291|path=../gpm/archive/GPM80100010506.xml|source=F:\Box\MassSpec-Shared\active projects\MS5854_Geoge Carman\mgf\ECL04405.mgf|	ECL04405	1	1	YEAST	0	540.614	25.0833
15296	-4.5	2.2	811.377	1.2	1	0.5	18.33	[	1	MQYVGR	6	algs	M1+Oxidation; M1+Acetyl;	Pah1-BR	no protein information available	File: &quot;Y:\Maxquant and PD searches\MS5854\ECL04405.raw&quot;; SpectrumID: &quot;20521&quot;; PrecursorID: &quot;0&quot;; scans: &quot;12916&quot; RTINSECONDS=1506 |id=15296|path=../gpm/archive/GPM80100010506.xml|source=F:\Box\MassSpec-Shared\active projects\MS5854_Geoge Carman\mgf\ECL04405.mgf|	ECL04405	1	1	Pah1-BR	0	811.377	25.1
15320	-2.5	3.07	1515.75	1.2	3	0.75	33.49	dmek	85	IWHHTFYNELR	95	vape		sp|P60010|ACT_YEAST	Actin;	File: &quot;Y:\Maxquant and PD searches\MS5854\ECL04405.raw&quot;; SpectrumID: &quot;20533&quot;; PrecursorID: &quot;0&quot;; scans: &quot;12929&quot; RTINSECONDS=1507 |id=15320|path=../gpm/archive/GPM80100010506.xml|source=F:\Box\MassSpec-Shared\active projects\MS5854_Geoge Carman\mgf\ECL04405.mgf|	ECL04405	1	1	YEAST	0	505.922	25.1167
15336	-3.7	2.92	1329.81	-0.4	3	0.75	30.8	alrr	244	EVILKKPEVFK	254	iacl		Pah1-BR	no protein information available	File: &quot;Y:\Maxquant and PD searches\MS5854\ECL04405.raw&quot;; SpectrumID: &quot;20541&quot;; PrecursorID: &quot;0&quot;; scans: &quot;12938&quot; RTINSECONDS=1507 |id=15336|path=../gpm/archive/GPM80100010506.xml|source=F:\Box\MassSpec-Shared\active projects\MS5854_Geoge Carman\mgf\ECL04405.mgf|	ECL04405	1	1	Pah1-BR	0	443.943	25.1167
15337	-6.8	2.87	1475.79	-0.1	2	1	25.75	dkvr	199	FLEQQNQVLQTK	210	well		sp|K2C1_HUMAN|	Keratin, type II cytoskeletal 1; 67 kDa cytokeratin; Cytokeratin-1; ...	File: &quot;Y:\Maxquant and PD searches\MS5854\ECL04405.raw&quot;; SpectrumID: &quot;20542&quot;; PrecursorID: &quot;0&quot;; scans: &quot;12939&quot; RTINSECONDS=1508 |id=15337|path=../gpm/archive/GPM80100010506.xml|source=F:\Box\MassSpec-Shared\active projects\MS5854_Geoge Carman\mgf\ECL04405.mgf|	ECL04405	1	1	HUMAN|	0	738.397	25.1333
15359	-6.9	2.99	1179.6	1.6	2	1	22.27	yqsk	376	YEELQITAGR	385	hgds		sp|K2C1_HUMAN|	Keratin, type II cytoskeletal 1; 67 kDa cytokeratin; Cytokeratin-1; ...	File: &quot;Y:\Maxquant and PD searches\MS5854\ECL04405.raw&quot;; SpectrumID: &quot;20559&quot;; PrecursorID: &quot;0&quot;; scans: &quot;12957&quot; RTINSECONDS=1509 |id=15359|path=../gpm/archive/GPM80100010506.xml|source=F:\Box\MassSpec-Shared\active projects\MS5854_Geoge Carman\mgf\ECL04405.mgf|	ECL04405	1	1	HUMAN|	0	590.304	25.15
15389	-4.2	3.19	1379.74	1	3	1	29.24	mfir	374	TADVTVVMRFPK	385	eved	M381+Oxidation;	sp|P02992|EFTU_YEAST	Elongation factor Tu, mitochondrial; tufM; Flags: Precursor;	File: &quot;Y:\Maxquant and PD searches\MS5854\ECL04405.raw&quot;; SpectrumID: &quot;20580&quot;; PrecursorID: &quot;0&quot;; scans: &quot;12980&quot; RTINSECONDS=1511 |id=15389|path=../gpm/archive/GPM80100010506.xml|source=F:\Box\MassSpec-Shared\active projects\MS5854_Geoge Carman\mgf\ECL04405.mgf|	ECL04405	1	1	YEAST	0	460.584	25.1833
15392	-2.5	3.15	3307.52	0.9	4	0.667	33.81	dqsr	251	LDSELKNMQDMVEDYRNKYEDEINKR	276	tnae	M258+Dioxidation;	sp|K2C1_HUMAN|	Keratin, type II cytoskeletal 1; 67 kDa cytokeratin; Cytokeratin-1; ...	File: &quot;Y:\Maxquant and PD searches\MS5854\ECL04405.raw&quot;; SpectrumID: &quot;20582&quot;; PrecursorID: &quot;0&quot;; scans: &quot;12982&quot; RTINSECONDS=1511 |id=15392|path=../gpm/archive/GPM80100010506.xml|source=F:\Box\MassSpec-Shared\active projects\MS5854_Geoge Carman\mgf\ECL04405.mgf|	ECL04405	1	1	HUMAN|	0	827.636	25.1833
15392	-2.5	3.15	3307.52	0.9	4	0.667	33.81	dqsr	251	LDSELKNMQDMVEDYRNKYEDEINKR	276	tnae	M261+Dioxidation;	sp|K2C1_HUMAN|	Keratin, type II cytoskeletal 1; 67 kDa cytokeratin; Cytokeratin-1; ...	File: &quot;Y:\Maxquant and PD searches\MS5854\ECL04405.raw&quot;; SpectrumID: &quot;20582&quot;; PrecursorID: &quot;0&quot;; scans: &quot;12982&quot; RTINSECONDS=1511 |id=15392|path=../gpm/archive/GPM80100010506.xml|source=F:\Box\MassSpec-Shared\active projects\MS5854_Geoge Carman\mgf\ECL04405.mgf|	ECL04405	1	0	HUMAN|	0	827.636	25.1833
15412	-3.5	2.93	928.525	-0.1	2	1	22.37	fplk	47	QAPAFLGPK	55	glkl		sp|P36008|EF1G2_YEAST	Elongation factor 1-gamma 2; EF-1-gamma 2; Eukaryotic elongation ...	File: &quot;Y:\Maxquant and PD searches\MS5854\ECL04405.raw&quot;; SpectrumID: &quot;20599&quot;; PrecursorID: &quot;0&quot;; scans: &quot;13000&quot; RTINSECONDS=1512 |id=15412|path=../gpm/archive/GPM80100010506.xml|source=F:\Box\MassSpec-Shared\active projects\MS5854_Geoge Carman\mgf\ECL04405.mgf|	ECL04405	1	1	YEAST	0	464.767	25.2
15434	-5.5	2.79	1102.55	924.2	3	1	20.79	pdgr	39	LSCSPFHVR	47	fgkf	C41+Carbamidomethyl;	Pah1-BR	no protein information available	File: &quot;Y:\Maxquant and PD searches\MS5854\ECL04405.raw&quot;; SpectrumID: &quot;20618&quot;; PrecursorID: &quot;0&quot;; scans: &quot;13021&quot; RTINSECONDS=1514 |id=15434|path=../gpm/archive/GPM80100010506.xml|source=F:\Box\MassSpec-Shared\active projects\MS5854_Geoge Carman\mgf\ECL04405.mgf|	ECL04405	1	1	Pah1-BR	0	368.187	25.2333
15435	-5.2	2.81	974.509	1.2	2	1	21.11	evfk	255	IACLNDIR	262	slyf	C257+Carbamidomethyl;	Pah1-BR	no protein information available	File: &quot;Y:\Maxquant and PD searches\MS5854\ECL04405.raw&quot;; SpectrumID: &quot;20619&quot;; PrecursorID: &quot;0&quot;; scans: &quot;13022&quot; RTINSECONDS=1514 |id=15435|path=../gpm/archive/GPM80100010506.xml|source=F:\Box\MassSpec-Shared\active projects\MS5854_Geoge Carman\mgf\ECL04405.mgf|	ECL04405	1	1	Pah1-BR	0	487.758	25.2333
15445	-15	2.91	2048.96	1.1	2	1	22.52	dlsk	203	GLPGVNTAGGSGSDVGTGGMETK	225	lvaa		sp|P32264|PROB_YEAST	Glutamate 5-kinase; GK; EC 2.7.2.11; Gamma-glutamyl kinase;	File: &quot;Y:\Maxquant and PD searches\MS5854\ECL04405.raw&quot;; SpectrumID: &quot;20622&quot;; PrecursorID: &quot;0&quot;; scans: &quot;13025&quot; RTINSECONDS=1514 |id=15445|path=../gpm/archive/GPM80100010506.xml|source=F:\Box\MassSpec-Shared\active projects\MS5854_Geoge Carman\mgf\ECL04405.mgf|	ECL04405	1	1	YEAST	0	1024.98	25.2333
15450	-2.3	2.69	938.494	0.2	2	1	19.87	fgnr	290	ITDALSYR	297	tvgi		Pah1-BR	no protein information available	File: &quot;Y:\Maxquant and PD searches\MS5854\ECL04405.raw&quot;; SpectrumID: &quot;20624&quot;; PrecursorID: &quot;0&quot;; scans: &quot;13027&quot; RTINSECONDS=1514 |id=15450|path=../gpm/archive/GPM80100010506.xml|source=F:\Box\MassSpec-Shared\active projects\MS5854_Geoge Carman\mgf\ECL04405.mgf|	ECL04405	1	1	Pah1-BR	0	469.751	25.2333
15454	-6.6	2.92	1179.6	1.4	1	0.5	22.27	yqsk	376	YEELQITAGR	385	hgds		sp|K2C1_HUMAN|	Keratin, type II cytoskeletal 1; 67 kDa cytokeratin; Cytokeratin-1; ...	File: &quot;Y:\Maxquant and PD searches\MS5854\ECL04405.raw&quot;; SpectrumID: &quot;20626&quot;; PrecursorID: &quot;0&quot;; scans: &quot;13029&quot; RTINSECONDS=1515 |id=15454|path=../gpm/archive/GPM80100010506.xml|source=F:\Box\MassSpec-Shared\active projects\MS5854_Geoge Carman\mgf\ECL04405.mgf|	ECL04405	1	1	HUMAN|	0	1179.6	25.25
15462	-4.8	2.66	2048.96	2.3	3	1	22.52	dlsk	203	GLPGVNTAGGSGSDVGTGGMETK	225	lvaa		sp|P32264|PROB_YEAST	Glutamate 5-kinase; GK; EC 2.7.2.11; Gamma-glutamyl kinase;	File: &quot;Y:\Maxquant and PD searches\MS5854\ECL04405.raw&quot;; SpectrumID: &quot;20629&quot;; PrecursorID: &quot;0&quot;; scans: &quot;13032&quot; RTINSECONDS=1515 |id=15462|path=../gpm/archive/GPM80100010506.xml|source=F:\Box\MassSpec-Shared\active projects\MS5854_Geoge Carman\mgf\ECL04405.mgf|	ECL04405	1	1	YEAST	0	683.657	25.25
15502	-3.7	2.8	1243.64	0.5	2	1	23.28	legr	219	QPEIGEQAIMK	229	llda		sp|P02992|EFTU_YEAST	Elongation factor Tu, mitochondrial; tufM; Flags: Precursor;	File: &quot;Y:\Maxquant and PD searches\MS5854\ECL04405.raw&quot;; SpectrumID: &quot;20650&quot;; PrecursorID: &quot;0&quot;; scans: &quot;13054&quot; RTINSECONDS=1516 |id=15502|path=../gpm/archive/GPM80100010506.xml|source=F:\Box\MassSpec-Shared\active projects\MS5854_Geoge Carman\mgf\ECL04405.mgf|	ECL04405	1	1	YEAST	0	622.322	25.2667
15509	-2.2	2.78	976.546	0.4	2	1	23.49	sqkk	61	VQVFINEK	68	lsnm		Pah1-BR	no protein information available	File: &quot;Y:\Maxquant and PD searches\MS5854\ECL04405.raw&quot;; SpectrumID: &quot;20655&quot;; PrecursorID: &quot;1&quot;; scans: &quot;13060&quot; RTINSECONDS=1517 |id=15509|path=../gpm/archive/GPM80100010506.xml|source=F:\Box\MassSpec-Shared\active projects\MS5854_Geoge Carman\mgf\ECL04405.mgf|	ECL04405	1	1	Pah1-BR	0	488.777	25.2833
15515	-3	2.8	842.509	0.1	2	1	19.3	lnsr	108	VATVSLPR	115	scaa		sp|TRYP_PIG|	Trypsin; EC 3.4.21.4; Flags: Precursor;	File: &quot;Y:\Maxquant and PD searches\MS5854\ECL04405.raw&quot;; SpectrumID: &quot;20657&quot;; PrecursorID: &quot;0&quot;; scans: &quot;13062&quot; RTINSECONDS=1517 |id=15515|path=../gpm/archive/GPM80100010506.xml|source=F:\Box\MassSpec-Shared\active projects\MS5854_Geoge Carman\mgf\ECL04405.mgf|	ECL04405	1	1	PIG|	0	421.759	25.2833
15527	-4	3.04	976.546	0.6	1	0.5	23.49	sqkk	61	VQVFINEK	68	lsnm		Pah1-BR	no protein information available	File: &quot;Y:\Maxquant and PD searches\MS5854\ECL04405.raw&quot;; SpectrumID: &quot;20665&quot;; PrecursorID: &quot;1&quot;; scans: &quot;13072&quot; RTINSECONDS=1518 |id=15527|path=../gpm/archive/GPM80100010506.xml|source=F:\Box\MassSpec-Shared\active projects\MS5854_Geoge Carman\mgf\ECL04405.mgf|	ECL04405	1	1	Pah1-BR	0	976.546	25.3
15557	-2.7	2.81	976.546	0.2	2	1	23.49	sqkk	61	VQVFINEK	68	lsnm		Pah1-BR	no protein information available	File: &quot;Y:\Maxquant and PD searches\MS5854\ECL04405.raw&quot;; SpectrumID: &quot;20689&quot;; PrecursorID: &quot;0&quot;; scans: &quot;13097&quot; RTINSECONDS=1520 |id=15557|path=../gpm/archive/GPM80100010506.xml|source=F:\Box\MassSpec-Shared\active projects\MS5854_Geoge Carman\mgf\ECL04405.mgf|	ECL04405	1	1	Pah1-BR	0	488.777	25.3333
15562	-4.5	2.77	1317.6	0.7	2	1	22.02	esvk	127	NVAAGCNPMDLR	138	rgsq	C132+Carbamidomethyl;	sp|P19882|HSP60_YEAST	Heat shock protein 60, mitochondrial; CPN60; P66; Stimulator factor I 66 kDa component; Flags: Precursor;	File: &quot;Y:\Maxquant and PD searches\MS5854\ECL04405.raw&quot;; SpectrumID: &quot;20691&quot;; PrecursorID: &quot;0&quot;; scans: &quot;13099&quot; RTINSECONDS=1520 |id=15562|path=../gpm/archive/GPM80100010506.xml|source=F:\Box\MassSpec-Shared\active projects\MS5854_Geoge Carman\mgf\ECL04405.mgf|	ECL04405	1	1	YEAST	0	659.306	25.3333
15564	-3	3.08	1094.66	-0.3	2	0.667	25.85	enlk	348	KLEEILPPR	356	ivpa		sp|P25491|MAS5_YEAST	Mitochondrial protein import protein MAS5; Yeast dnaJ protein ...	File: &quot;Y:\Maxquant and PD searches\MS5854\ECL04405.raw&quot;; SpectrumID: &quot;20693&quot;; PrecursorID: &quot;0&quot;; scans: &quot;13101&quot; RTINSECONDS=1520 |id=15564|path=../gpm/archive/GPM80100010506.xml|source=F:\Box\MassSpec-Shared\active projects\MS5854_Geoge Carman\mgf\ECL04405.mgf|	ECL04405	1	1	YEAST	0	547.832	25.3333
15566	-3.3	3.08	1093.56	917.2	2	1	28.29	[m	2	SQGTLYINR	10	sprn	S2+Acetyl;	sp|P36008|EF1G2_YEAST	Elongation factor 1-gamma 2; EF-1-gamma 2; Eukaryotic elongation ...	File: &quot;Y:\Maxquant and PD searches\MS5854\ECL04405.raw&quot;; SpectrumID: &quot;20693&quot;; PrecursorID: &quot;2&quot;; scans: &quot;13101&quot; RTINSECONDS=1520 |id=15566|path=../gpm/archive/GPM80100010506.xml|source=F:\Box\MassSpec-Shared\active projects\MS5854_Geoge Carman\mgf\ECL04405.mgf|	ECL04405	1	1	YEAST	0	547.286	25.3333
15572	-4.9	2.88	1243.64	-0.4	2	1	23.28	legr	219	QPEIGEQAIMK	229	llda		sp|P02992|EFTU_YEAST	Elongation factor Tu, mitochondrial; tufM; Flags: Precursor;	File: &quot;Y:\Maxquant and PD searches\MS5854\ECL04405.raw&quot;; SpectrumID: &quot;20697&quot;; PrecursorID: &quot;1&quot;; scans: &quot;13105&quot; RTINSECONDS=1520 |id=15572|path=../gpm/archive/GPM80100010506.xml|source=F:\Box\MassSpec-Shared\active projects\MS5854_Geoge Carman\mgf\ECL04405.mgf|	ECL04405	1	1	YEAST	0	622.322	25.3333
15591	-3.5	3	1093.56	0.5	2	1	28.29	[m	2	SQGTLYINR	10	sprn	S2+Acetyl;	sp|P36008|EF1G2_YEAST	Elongation factor 1-gamma 2; EF-1-gamma 2; Eukaryotic elongation ...	File: &quot;Y:\Maxquant and PD searches\MS5854\ECL04405.raw&quot;; SpectrumID: &quot;20709&quot;; PrecursorID: &quot;2&quot;; scans: &quot;13119&quot; RTINSECONDS=1522 |id=15591|path=../gpm/archive/GPM80100010506.xml|source=F:\Box\MassSpec-Shared\active projects\MS5854_Geoge Carman\mgf\ECL04405.mgf|	ECL04405	1	1	YEAST	0	547.286	25.3667
15592	-2.8	3	1094.66	0.5	2	0.667	25.85	enlk	348	KLEEILPPR	356	ivpa		sp|P25491|MAS5_YEAST	Mitochondrial protein import protein MAS5; Yeast dnaJ protein ...	File: &quot;Y:\Maxquant and PD searches\MS5854\ECL04405.raw&quot;; SpectrumID: &quot;20709&quot;; PrecursorID: &quot;3&quot;; scans: &quot;13119&quot; RTINSECONDS=1522 |id=15592|path=../gpm/archive/GPM80100010506.xml|source=F:\Box\MassSpec-Shared\active projects\MS5854_Geoge Carman\mgf\ECL04405.mgf|	ECL04405	1	1	YEAST	0	547.832	25.3667
15606	-3.7	2.98	1434.77	1	3	1	24.85	ldik	440	IRLENEIQTYR	450	slle		sp|K1C10_HUMAN|	Keratin, type I cytoskeletal 10; Cytokeratin-10; CK-10; Keratin-10; ...	File: &quot;Y:\Maxquant and PD searches\MS5854\ECL04405.raw&quot;; SpectrumID: &quot;20718&quot;; PrecursorID: &quot;0&quot;; scans: &quot;13129&quot; RTINSECONDS=1522 |id=15606|path=../gpm/archive/GPM80100010506.xml|source=F:\Box\MassSpec-Shared\active projects\MS5854_Geoge Carman\mgf\ECL04405.mgf|	ECL04405	1	1	HUMAN|	0	478.928	25.3667
15612	-7	2.94	1179.6	1.5	2	1	22.27	yqsk	376	YEELQITAGR	385	hgds		sp|K2C1_HUMAN|	Keratin, type II cytoskeletal 1; 67 kDa cytokeratin; Cytokeratin-1; ...	File: &quot;Y:\Maxquant and PD searches\MS5854\ECL04405.raw&quot;; SpectrumID: &quot;20721&quot;; PrecursorID: &quot;1&quot;; scans: &quot;13132&quot; RTINSECONDS=1523 |id=15612|path=../gpm/archive/GPM80100010506.xml|source=F:\Box\MassSpec-Shared\active projects\MS5854_Geoge Carman\mgf\ECL04405.mgf|	ECL04405	1	1	HUMAN|	0	590.304	25.3833
15645	-7.1	2.75	1789.93	0.8	2	1	27.1	evvk	360	SSAAGNTVIIGGGDTATVAK	379	kygv		sp|P00560|PGK_YEAST	Phosphoglycerate kinase; EC 2.7.2.3;	File: &quot;Y:\Maxquant and PD searches\MS5854\ECL04405.raw&quot;; SpectrumID: &quot;20736&quot;; PrecursorID: &quot;0&quot;; scans: &quot;13149&quot; RTINSECONDS=1524 |id=15645|path=../gpm/archive/GPM80100010506.xml|source=F:\Box\MassSpec-Shared\active projects\MS5854_Geoge Carman\mgf\ECL04405.mgf|	ECL04405	1	1	YEAST	0	895.468	25.4
15652	-9.8	2.85	1704.92	0.4	3	0.75	27.47	[msr	4	DAPIKADKDYSQILK	18	eefp		sp|Q12250|RPN5_YEAST	26S proteasome regulatory subunit RPN5; Proteasome non-ATPase ...	File: &quot;Y:\Maxquant and PD searches\MS5854\ECL04405.raw&quot;; SpectrumID: &quot;20743&quot;; PrecursorID: &quot;0&quot;; scans: &quot;13159&quot; RTINSECONDS=1525 |id=15652|path=../gpm/archive/GPM80100010506.xml|source=F:\Box\MassSpec-Shared\active projects\MS5854_Geoge Carman\mgf\ECL04405.mgf|	ECL04405	1	1	YEAST	0	568.977	25.4167
15690	-3.9	2.77	811.377	-0.9	2	1	18.33	[	1	MQYVGR	6	algs	M1+Oxidation; M1+Acetyl;	Pah1-BR	no protein information available	File: &quot;Y:\Maxquant and PD searches\MS5854\ECL04405.raw&quot;; SpectrumID: &quot;20762&quot;; PrecursorID: &quot;0&quot;; scans: &quot;13180&quot; RTINSECONDS=1526 |id=15690|path=../gpm/archive/GPM80100010506.xml|source=F:\Box\MassSpec-Shared\active projects\MS5854_Geoge Carman\mgf\ECL04405.mgf|	ECL04405	1	1	Pah1-BR	0	406.192	25.4333
15696	-2.1	2.93	770.456	0.9	1	0.5	21.13	elmr	311	WPIVQK	316	tyep		sp|Q12250|RPN5_YEAST	26S proteasome regulatory subunit RPN5; Proteasome non-ATPase ...	File: &quot;Y:\Maxquant and PD searches\MS5854\ECL04405.raw&quot;; SpectrumID: &quot;20767&quot;; PrecursorID: &quot;0&quot;; scans: &quot;13185&quot; RTINSECONDS=1527 |id=15696|path=../gpm/archive/GPM80100010506.xml|source=F:\Box\MassSpec-Shared\active projects\MS5854_Geoge Carman\mgf\ECL04405.mgf|	ECL04405	1	1	YEAST	0	770.456	25.45
15739	-4.6	2.91	1094.66	0.5	2	0.667	25.85	enlk	348	KLEEILPPR	356	ivpa		sp|P25491|MAS5_YEAST	Mitochondrial protein import protein MAS5; Yeast dnaJ protein ...	File: &quot;Y:\Maxquant and PD searches\MS5854\ECL04405.raw&quot;; SpectrumID: &quot;20787&quot;; PrecursorID: &quot;2&quot;; scans: &quot;13207&quot; RTINSECONDS=1528 |id=15739|path=../gpm/archive/GPM80100010506.xml|source=F:\Box\MassSpec-Shared\active projects\MS5854_Geoge Carman\mgf\ECL04405.mgf|	ECL04405	1	1	YEAST	0	547.832	25.4667
15748	-4.1	3.06	1102.55	925.1	3	1	20.79	pdgr	39	LSCSPFHVR	47	fgkf	C41+Carbamidomethyl;	Pah1-BR	no protein information available	File: &quot;Y:\Maxquant and PD searches\MS5854\ECL04405.raw&quot;; SpectrumID: &quot;20789&quot;; PrecursorID: &quot;4&quot;; scans: &quot;13209&quot; RTINSECONDS=1529 |id=15748|path=../gpm/archive/GPM80100010506.xml|source=F:\Box\MassSpec-Shared\active projects\MS5854_Geoge Carman\mgf\ECL04405.mgf|	ECL04405	1	1	Pah1-BR	0	368.187	25.4833
15777	-2.1	2.74	977.53	0.2	1	0.5	23.49	sqkk	61	VQVFINEK	68	lsnm	N66+Deamidated;	Pah1-BR	no protein information available	File: &quot;Y:\Maxquant and PD searches\MS5854\ECL04405.raw&quot;; SpectrumID: &quot;21879&quot;; PrecursorID: &quot;0&quot;; scans: &quot;13227&quot; RTINSECONDS=1530 |id=15777|path=../gpm/archive/GPM80100010506.xml|source=F:\Box\MassSpec-Shared\active projects\MS5854_Geoge Carman\mgf\ECL04405.mgf|	ECL04405	1	1	Pah1-BR	0	977.53	25.5
15788	-2.6	2.76	1420.83	-0.1	4	1	29.09	fhvr	48	FGKFQILKPSQK	59	kvqv		Pah1-BR	no protein information available	File: &quot;Y:\Maxquant and PD searches\MS5854\ECL04405.raw&quot;; SpectrumID: &quot;21884&quot;; PrecursorID: &quot;0&quot;; scans: &quot;13233&quot; RTINSECONDS=1530 |id=15788|path=../gpm/archive/GPM80100010506.xml|source=F:\Box\MassSpec-Shared\active projects\MS5854_Geoge Carman\mgf\ECL04405.mgf|	ECL04405	1	1	Pah1-BR	0	355.964	25.5
15792	-6.4	2.8	1420.83	0.4	3	0.75	29.09	fhvr	48	FGKFQILKPSQK	59	kvqv		Pah1-BR	no protein information available	File: &quot;Y:\Maxquant and PD searches\MS5854\ECL04405.raw&quot;; SpectrumID: &quot;21885&quot;; PrecursorID: &quot;0&quot;; scans: &quot;13234&quot; RTINSECONDS=1531 |id=15792|path=../gpm/archive/GPM80100010506.xml|source=F:\Box\MassSpec-Shared\active projects\MS5854_Geoge Carman\mgf\ECL04405.mgf|	ECL04405	1	1	Pah1-BR	0	474.282	25.5167
15798	-3.9	2.93	1329.81	0.2	3	0.75	30.8	alrr	244	EVILKKPEVFK	254	iacl		Pah1-BR	no protein information available	File: &quot;Y:\Maxquant and PD searches\MS5854\ECL04405.raw&quot;; SpectrumID: &quot;21888&quot;; PrecursorID: &quot;0&quot;; scans: &quot;13237&quot; RTINSECONDS=1531 |id=15798|path=../gpm/archive/GPM80100010506.xml|source=F:\Box\MassSpec-Shared\active projects\MS5854_Geoge Carman\mgf\ECL04405.mgf|	ECL04405	1	1	Pah1-BR	0	443.943	25.5167
15806	-2.7	2.56	2091.91	1	3	1	28.08	miqr	181	FQTECDVCHGTGDIIDPK	198	drck	C185+Carbamidomethyl; C188+Carbamidomethyl;	sp|P25491|MAS5_YEAST	Mitochondrial protein import protein MAS5; Yeast dnaJ protein ...	File: &quot;Y:\Maxquant and PD searches\MS5854\ECL04405.raw&quot;; SpectrumID: &quot;21891&quot;; PrecursorID: &quot;0&quot;; scans: &quot;13240&quot; RTINSECONDS=1531 |id=15806|path=../gpm/archive/GPM80100010506.xml|source=F:\Box\MassSpec-Shared\active projects\MS5854_Geoge Carman\mgf\ECL04405.mgf|	ECL04405	1	1	YEAST	0	697.976	25.5167
15810	-3.7	2.9	1476.77	1.4	2	1	25.75	dkvr	199	FLEQQNQVLQTK	210	well	Q208+Deamidated;	sp|K2C1_HUMAN|	Keratin, type II cytoskeletal 1; 67 kDa cytokeratin; Cytokeratin-1; ...	File: &quot;Y:\Maxquant and PD searches\MS5854\ECL04405.raw&quot;; SpectrumID: &quot;21894&quot;; PrecursorID: &quot;0&quot;; scans: &quot;13244&quot; RTINSECONDS=1531 |id=15810|path=../gpm/archive/GPM80100010506.xml|source=F:\Box\MassSpec-Shared\active projects\MS5854_Geoge Carman\mgf\ECL04405.mgf|	ECL04405	1	1	HUMAN|	0	738.889	25.5167
15830	-2	2.59	1094.66	-0.6	3	1	25.85	enlk	348	KLEEILPPR	356	ivpa		sp|P25491|MAS5_YEAST	Mitochondrial protein import protein MAS5; Yeast dnaJ protein ...	File: &quot;Y:\Maxquant and PD searches\MS5854\ECL04405.raw&quot;; SpectrumID: &quot;21905&quot;; PrecursorID: &quot;0&quot;; scans: &quot;13255&quot; RTINSECONDS=1532 |id=15830|path=../gpm/archive/GPM80100010506.xml|source=F:\Box\MassSpec-Shared\active projects\MS5854_Geoge Carman\mgf\ECL04405.mgf|	ECL04405	1	1	YEAST	0	365.558	25.5333
15839	-6.5	2.77	1273.76	0.2	3	0.75	23.85	hvrf	49	GKFQILKPSQK	59	kvqv		Pah1-BR	no protein information available	File: &quot;Y:\Maxquant and PD searches\MS5854\ECL04405.raw&quot;; SpectrumID: &quot;21909&quot;; PrecursorID: &quot;0&quot;; scans: &quot;13259&quot; RTINSECONDS=1532 |id=15839|path=../gpm/archive/GPM80100010506.xml|source=F:\Box\MassSpec-Shared\active projects\MS5854_Geoge Carman\mgf\ECL04405.mgf|	ECL04405	1	1	Pah1-BR	0	425.26	25.5333
15860	-3.3	2.8	975.493	1.7	2	1	21.11	evfk	255	IACLNDIR	262	slyf	C257+Carbamidomethyl; N259+Deamidated;	Pah1-BR	no protein information available	File: &quot;Y:\Maxquant and PD searches\MS5854\ECL04405.raw&quot;; SpectrumID: &quot;21918&quot;; PrecursorID: &quot;0&quot;; scans: &quot;13271&quot; RTINSECONDS=1533 |id=15860|path=../gpm/archive/GPM80100010506.xml|source=F:\Box\MassSpec-Shared\active projects\MS5854_Geoge Carman\mgf\ECL04405.mgf|	ECL04405	1	1	Pah1-BR	0	488.25	25.55
15869	-9.1	2.85	1420.83	0.2	2	0.5	29.09	fhvr	48	FGKFQILKPSQK	59	kvqv		Pah1-BR	no protein information available	File: &quot;Y:\Maxquant and PD searches\MS5854\ECL04405.raw&quot;; SpectrumID: &quot;21922&quot;; PrecursorID: &quot;0&quot;; scans: &quot;13275&quot; RTINSECONDS=1534 |id=15869|path=../gpm/archive/GPM80100010506.xml|source=F:\Box\MassSpec-Shared\active projects\MS5854_Geoge Carman\mgf\ECL04405.mgf|	ECL04405	1	1	Pah1-BR	0	710.919	25.5667
15871	-6	2.89	1179.6	-0.2	2	1	22.27	yqsk	376	YEELQITAGR	385	hgds		sp|K2C1_HUMAN|	Keratin, type II cytoskeletal 1; 67 kDa cytokeratin; Cytokeratin-1; ...	File: &quot;Y:\Maxquant and PD searches\MS5854\ECL04405.raw&quot;; SpectrumID: &quot;21923&quot;; PrecursorID: &quot;0&quot;; scans: &quot;13276&quot; RTINSECONDS=1534 |id=15871|path=../gpm/archive/GPM80100010506.xml|source=F:\Box\MassSpec-Shared\active projects\MS5854_Geoge Carman\mgf\ECL04405.mgf|	ECL04405	1	1	HUMAN|	0	590.304	25.5667
15875	-4.6	2.74	1162.59	0	2	1	23.56	sfrr	45	SAAGAFGPELSR	56	klsq		sp|P53252|PIL1_YEAST	Sphingolipid long chain base-responsive protein PIL1;	File: &quot;Y:\Maxquant and PD searches\MS5854\ECL04405.raw&quot;; SpectrumID: &quot;21926&quot;; PrecursorID: &quot;0&quot;; scans: &quot;13279&quot; RTINSECONDS=1534 |id=15875|path=../gpm/archive/GPM80100010506.xml|source=F:\Box\MassSpec-Shared\active projects\MS5854_Geoge Carman\mgf\ECL04405.mgf|	ECL04405	1	1	YEAST	0	581.797	25.5667
15912	-3.4	2.54	1179.6	-0.2	2	1	22.27	yqsk	376	YEELQITAGR	385	hgds		sp|K2C1_HUMAN|	Keratin, type II cytoskeletal 1; 67 kDa cytokeratin; Cytokeratin-1; ...	File: &quot;Y:\Maxquant and PD searches\MS5854\ECL04405.raw&quot;; SpectrumID: &quot;21951&quot;; PrecursorID: &quot;1&quot;; scans: &quot;13304&quot; RTINSECONDS=1536 |id=15912|path=../gpm/archive/GPM80100010506.xml|source=F:\Box\MassSpec-Shared\active projects\MS5854_Geoge Carman\mgf\ECL04405.mgf|	ECL04405	1	1	HUMAN|	0	590.304	25.6
15917	-3.2	2.42	975.493	0	1	0.5	21.11	evfk	255	IACLNDIR	262	slyf	C257+Carbamidomethyl; N259+Deamidated;	Pah1-BR	no protein information available	File: &quot;Y:\Maxquant and PD searches\MS5854\ECL04405.raw&quot;; SpectrumID: &quot;21956&quot;; PrecursorID: &quot;0&quot;; scans: &quot;13310&quot; RTINSECONDS=1536 |id=15917|path=../gpm/archive/GPM80100010506.xml|source=F:\Box\MassSpec-Shared\active projects\MS5854_Geoge Carman\mgf\ECL04405.mgf|	ECL04405	1	1	Pah1-BR	0	975.493	25.6
15957	-6.6	2.81	1273.76	-0.1	3	0.75	23.85	hvrf	49	GKFQILKPSQK	59	kvqv		Pah1-BR	no protein information available	File: &quot;Y:\Maxquant and PD searches\MS5854\ECL04405.raw&quot;; SpectrumID: &quot;21984&quot;; PrecursorID: &quot;1&quot;; scans: &quot;13339&quot; RTINSECONDS=1539 |id=15957|path=../gpm/archive/GPM80100010506.xml|source=F:\Box\MassSpec-Shared\active projects\MS5854_Geoge Carman\mgf\ECL04405.mgf|	ECL04405	1	1	Pah1-BR	0	425.26	25.65
15969	-2.9	2.6	938.494	-0.2	2	1	19.87	fgnr	290	ITDALSYR	297	tvgi		Pah1-BR	no protein information available	File: &quot;Y:\Maxquant and PD searches\MS5854\ECL04405.raw&quot;; SpectrumID: &quot;21993&quot;; PrecursorID: &quot;0&quot;; scans: &quot;13349&quot; RTINSECONDS=1539 |id=15969|path=../gpm/archive/GPM80100010506.xml|source=F:\Box\MassSpec-Shared\active projects\MS5854_Geoge Carman\mgf\ECL04405.mgf|	ECL04405	1	1	Pah1-BR	0	469.751	25.65
15983	-3.1	2.9	891.493	-0.3	1	0.5	22.54	tenk	130	IFVEVER	136	arvt		sp|Q12250|RPN5_YEAST	26S proteasome regulatory subunit RPN5; Proteasome non-ATPase ...	File: &quot;Y:\Maxquant and PD searches\MS5854\ECL04405.raw&quot;; SpectrumID: &quot;22005&quot;; PrecursorID: &quot;0&quot;; scans: &quot;13361&quot; RTINSECONDS=1540 |id=15983|path=../gpm/archive/GPM80100010506.xml|source=F:\Box\MassSpec-Shared\active projects\MS5854_Geoge Carman\mgf\ECL04405.mgf|	ECL04405	1	1	YEAST	0	891.493	25.6667
15997	-4.7	2.88	2143.94	-0.1	3	1.5	29.08	taer	254	TSQNSELNNMQDLVEDYK	271	kkye	M263+Oxidation;	sp|K22E_HUMAN|	Keratin, type II cytoskeletal 2 epidermal; Cytokeratin-2e; CK-2e; ...	File: &quot;Y:\Maxquant and PD searches\MS5854\ECL04405.raw&quot;; SpectrumID: &quot;22015&quot;; PrecursorID: &quot;0&quot;; scans: &quot;13371&quot; RTINSECONDS=1541 |id=15997|path=../gpm/archive/GPM80100010506.xml|source=F:\Box\MassSpec-Shared\active projects\MS5854_Geoge Carman\mgf\ECL04405.mgf|	ECL04405	1	1	HUMAN|	0	715.32	25.6833
16003	-2.1	2.93	1086.59	0.3	3	1	23.51	pdnk	397	NAQYHLLVK	405	qgdg	N397+Deamidated;	sp|Q06103|RPN7_YEAST	26S proteasome regulatory subunit RPN7;	File: &quot;Y:\Maxquant and PD searches\MS5854\ECL04405.raw&quot;; SpectrumID: &quot;22020&quot;; PrecursorID: &quot;0&quot;; scans: &quot;13376&quot; RTINSECONDS=1541 |id=16003|path=../gpm/archive/GPM80100010506.xml|source=F:\Box\MassSpec-Shared\active projects\MS5854_Geoge Carman\mgf\ECL04405.mgf|	ECL04405	1	1	YEAST	0	362.87	25.6833
16005	-2.5	2.82	976.546	-2.3	2	1	23.49	sqkk	61	VQVFINEK	68	lsnm		Pah1-BR	no protein information available	File: &quot;Y:\Maxquant and PD searches\MS5854\ECL04405.raw&quot;; SpectrumID: &quot;22022&quot;; PrecursorID: &quot;0&quot;; scans: &quot;13379&quot; RTINSECONDS=1542 |id=16005|path=../gpm/archive/GPM80100010506.xml|source=F:\Box\MassSpec-Shared\active projects\MS5854_Geoge Carman\mgf\ECL04405.mgf|	ECL04405	1	1	Pah1-BR	0	488.777	25.7
16006	-2.9	2.82	975.493	0.1	2	1	21.11	evfk	255	IACLNDIR	262	slyf	C257+Carbamidomethyl; N259+Deamidated;	Pah1-BR	no protein information available	File: &quot;Y:\Maxquant and PD searches\MS5854\ECL04405.raw&quot;; SpectrumID: &quot;22022&quot;; PrecursorID: &quot;1&quot;; scans: &quot;13379&quot; RTINSECONDS=1542 |id=16006|path=../gpm/archive/GPM80100010506.xml|source=F:\Box\MassSpec-Shared\active projects\MS5854_Geoge Carman\mgf\ECL04405.mgf|	ECL04405	1	1	Pah1-BR	0	488.25	25.7
16007	-9.1	3.08	1086.59	-0.3	2	0.667	23.51	pdnk	397	NAQYHLLVK	405	qgdg	N397+Deamidated;	sp|Q06103|RPN7_YEAST	26S proteasome regulatory subunit RPN7;	File: &quot;Y:\Maxquant and PD searches\MS5854\ECL04405.raw&quot;; SpectrumID: &quot;22023&quot;; PrecursorID: &quot;0&quot;; scans: &quot;13380&quot; RTINSECONDS=1542 |id=16007|path=../gpm/archive/GPM80100010506.xml|source=F:\Box\MassSpec-Shared\active projects\MS5854_Geoge Carman\mgf\ECL04405.mgf|	ECL04405	1	1	YEAST	0	543.801	25.7
16022	-7.8	2.82	1840.77	-1.5	2	0.667	19.5	ycyr	337	CGNQAAIMEVDENHNR	352	qflq	C337+Carbamidomethyl; C337+Ammonia-loss;	sp|P23595|PP2A2_YEAST	Serine/threonine-protein phosphatase PP2A-2 catalytic subunit; ...	File: &quot;Y:\Maxquant and PD searches\MS5854\ECL04405.raw&quot;; SpectrumID: &quot;22034&quot;; PrecursorID: &quot;0&quot;; scans: &quot;13391&quot; RTINSECONDS=1543 |id=16022|path=../gpm/archive/GPM80100010506.xml|source=F:\Box\MassSpec-Shared\active projects\MS5854_Geoge Carman\mgf\ECL04405.mgf|	ECL04405	1	1	YEAST	0	920.889	25.7167
16031	-9.3	2.9	1438.68	-0.3	2	1	24.46	sisi	75	SVAGGGGGFGAAGGFGGR	92	gggf		sp|K22E_HUMAN|	Keratin, type II cytoskeletal 2 epidermal; Cytokeratin-2e; CK-2e; ...	File: &quot;Y:\Maxquant and PD searches\MS5854\ECL04405.raw&quot;; SpectrumID: &quot;22040&quot;; PrecursorID: &quot;0&quot;; scans: &quot;13397&quot; RTINSECONDS=1543 |id=16031|path=../gpm/archive/GPM80100010506.xml|source=F:\Box\MassSpec-Shared\active projects\MS5854_Geoge Carman\mgf\ECL04405.mgf|	ECL04405	1	1	HUMAN|	0	719.845	25.7167
16034	-9.7	3.02	1184.65	-0.9	2	1	27.33	tsvk	90	APQALMLAPTR	100	elal	M95+Oxidation;	sp|P10081|IF4A_YEAST	ATP-dependent RNA helicase eIF4A; EC 3.6.4.13 {ECO:0000269|PubMed:12535527, ...	File: &quot;Y:\Maxquant and PD searches\MS5854\ECL04405.raw&quot;; SpectrumID: &quot;22043&quot;; PrecursorID: &quot;0&quot;; scans: &quot;13400&quot; RTINSECONDS=1543 |id=16034|path=../gpm/archive/GPM80100010506.xml|source=F:\Box\MassSpec-Shared\active projects\MS5854_Geoge Carman\mgf\ECL04405.mgf|	ECL04405	1	1	YEAST	0	592.827	25.7167
16046	-3.5	2.93	1102.55	0.5	2	0.667	20.79	pdgr	39	LSCSPFHVR	47	fgkf	C41+Carbamidomethyl;	Pah1-BR	no protein information available	File: &quot;Y:\Maxquant and PD searches\MS5854\ECL04405.raw&quot;; SpectrumID: &quot;22051&quot;; PrecursorID: &quot;0&quot;; scans: &quot;13409&quot; RTINSECONDS=1544 |id=16046|path=../gpm/archive/GPM80100010506.xml|source=F:\Box\MassSpec-Shared\active projects\MS5854_Geoge Carman\mgf\ECL04405.mgf|	ECL04405	1	1	Pah1-BR	0	551.777	25.7333
16072	-11	2.95	1643.84	-1.2	3	0.75	29.83	rrnr	210	YKTYYGIHCLAVR	222	nfke	C218+Carbamidomethyl;	sp|Q06103|RPN7_YEAST	26S proteasome regulatory subunit RPN7;	File: &quot;Y:\Maxquant and PD searches\MS5854\ECL04405.raw&quot;; SpectrumID: &quot;22065&quot;; PrecursorID: &quot;0&quot;; scans: &quot;13424&quot; RTINSECONDS=1545 |id=16072|path=../gpm/archive/GPM80100010506.xml|source=F:\Box\MassSpec-Shared\active projects\MS5854_Geoge Carman\mgf\ECL04405.mgf|	ECL04405	1	1	YEAST	0	548.617	25.75
16078	-3.6	2.84	1102.55	-0.7	3	1	20.79	pdgr	39	LSCSPFHVR	47	fgkf	C41+Carbamidomethyl;	Pah1-BR	no protein information available	File: &quot;Y:\Maxquant and PD searches\MS5854\ECL04405.raw&quot;; SpectrumID: &quot;22069&quot;; PrecursorID: &quot;1&quot;; scans: &quot;13428&quot; RTINSECONDS=1545 |id=16078|path=../gpm/archive/GPM80100010506.xml|source=F:\Box\MassSpec-Shared\active projects\MS5854_Geoge Carman\mgf\ECL04405.mgf|	ECL04405	1	1	Pah1-BR	0	368.187	25.75
16109	-15	2.59	2070.04	-0.1	3	1	27.79	ksar	364	KYVDEQVELADAAPPPEAK	382	lsil		sp|P16387|ODPA_YEAST	Pyruvate dehydrogenase E1 component subunit alpha, mitochondrial; ...	File: &quot;Y:\Maxquant and PD searches\MS5854\ECL04405.raw&quot;; SpectrumID: &quot;22088&quot;; PrecursorID: &quot;0&quot;; scans: &quot;13448&quot; RTINSECONDS=1547 |id=16109|path=../gpm/archive/GPM80100010506.xml|source=F:\Box\MassSpec-Shared\active projects\MS5854_Geoge Carman\mgf\ECL04405.mgf|	ECL04405	1	1	YEAST	0	690.685	25.7833
16120	-5.7	2.83	1476.77	-2.4	2	1	25.75	dkvr	199	FLEQQNQVLQTK	210	well	Q205+Deamidated;	sp|K2C1_HUMAN|	Keratin, type II cytoskeletal 1; 67 kDa cytokeratin; Cytokeratin-1; ...	File: &quot;Y:\Maxquant and PD searches\MS5854\ECL04405.raw&quot;; SpectrumID: &quot;22094&quot;; PrecursorID: &quot;1&quot;; scans: &quot;13454&quot; RTINSECONDS=1547 |id=16120|path=../gpm/archive/GPM80100010506.xml|source=F:\Box\MassSpec-Shared\active projects\MS5854_Geoge Carman\mgf\ECL04405.mgf|	ECL04405	1	1	HUMAN|	0	738.889	25.7833
16125	-2.9	2.75	975.493	-0.4	2	1	21.11	evfk	255	IACLNDIR	262	slyf	C257+Carbamidomethyl; N259+Deamidated;	Pah1-BR	no protein information available	File: &quot;Y:\Maxquant and PD searches\MS5854\ECL04405.raw&quot;; SpectrumID: &quot;22097&quot;; PrecursorID: &quot;1&quot;; scans: &quot;13458&quot; RTINSECONDS=1548 |id=16125|path=../gpm/archive/GPM80100010506.xml|source=F:\Box\MassSpec-Shared\active projects\MS5854_Geoge Carman\mgf\ECL04405.mgf|	ECL04405	1	1	Pah1-BR	0	488.25	25.8
16130	-7	2.96	1643.84	-0.7	4	1	29.83	rrnr	210	YKTYYGIHCLAVR	222	nfke	C218+Carbamidomethyl;	sp|Q06103|RPN7_YEAST	26S proteasome regulatory subunit RPN7;	File: &quot;Y:\Maxquant and PD searches\MS5854\ECL04405.raw&quot;; SpectrumID: &quot;22101&quot;; PrecursorID: &quot;0&quot;; scans: &quot;13462&quot; RTINSECONDS=1548 |id=16130|path=../gpm/archive/GPM80100010506.xml|source=F:\Box\MassSpec-Shared\active projects\MS5854_Geoge Carman\mgf\ECL04405.mgf|	ECL04405	1	1	YEAST	0	411.715	25.8
16150	-5.4	2.87	1542.81	1.9	3	0.75	30.96	ghvl	172	AMIGKDWTHLGVAK	185	lfse	M173+Oxidation;	Pah1-BR	no protein information available	File: &quot;Y:\Maxquant and PD searches\MS5854\ECL04405.raw&quot;; SpectrumID: &quot;22115&quot;; PrecursorID: &quot;0&quot;; scans: &quot;13476&quot; RTINSECONDS=1549 |id=16150|path=../gpm/archive/GPM80100010506.xml|source=F:\Box\MassSpec-Shared\active projects\MS5854_Geoge Carman\mgf\ECL04405.mgf|	ECL04405	1	1	Pah1-BR	0	514.942	25.8167
16162	-3.3	2.68	1133.59	0.2	2	1	23.04	vkek	191	LEAVNSMIEK	200	ggdw		sp|Q06103|RPN7_YEAST	26S proteasome regulatory subunit RPN7;	File: &quot;Y:\Maxquant and PD searches\MS5854\ECL04405.raw&quot;; SpectrumID: &quot;22125&quot;; PrecursorID: &quot;0&quot;; scans: &quot;13488&quot; RTINSECONDS=1550 |id=16162|path=../gpm/archive/GPM80100010506.xml|source=F:\Box\MassSpec-Shared\active projects\MS5854_Geoge Carman\mgf\ECL04405.mgf|	ECL04405	1	1	YEAST	0	567.298	25.8333
16173	-3.1	2.9	1102.55	0.4	3	1	20.79	pdgr	39	LSCSPFHVR	47	fgkf	C41+Carbamidomethyl;	Pah1-BR	no protein information available	File: &quot;Y:\Maxquant and PD searches\MS5854\ECL04405.raw&quot;; SpectrumID: &quot;22130&quot;; PrecursorID: &quot;0&quot;; scans: &quot;13495&quot; RTINSECONDS=1551 |id=16173|path=../gpm/archive/GPM80100010506.xml|source=F:\Box\MassSpec-Shared\active projects\MS5854_Geoge Carman\mgf\ECL04405.mgf|	ECL04405	1	1	Pah1-BR	0	368.187	25.85
16178	-2.8	2.8	811.377	-1.2	2	1	18.33	[	1	MQYVGR	6	algs	M1+Oxidation; M1+Acetyl;	Pah1-BR	no protein information available	File: &quot;Y:\Maxquant and PD searches\MS5854\ECL04405.raw&quot;; SpectrumID: &quot;22131&quot;; PrecursorID: &quot;0&quot;; scans: &quot;13496&quot; RTINSECONDS=1551 |id=16178|path=../gpm/archive/GPM80100010506.xml|source=F:\Box\MassSpec-Shared\active projects\MS5854_Geoge Carman\mgf\ECL04405.mgf|	ECL04405	1	1	Pah1-BR	0	406.192	25.85
16181	-6.5	2.85	1158.57	0.3	2	1	21.07	qnlr	251	QGVDADINGLR	261	qvld	N258+Deamidated;	sp|K1C9_HUMAN|	Keratin, type I cytoskeletal 9; Cytokeratin-9; CK-9; Keratin-9; ...	File: &quot;Y:\Maxquant and PD searches\MS5854\ECL04405.raw&quot;; SpectrumID: &quot;22132&quot;; PrecursorID: &quot;0&quot;; scans: &quot;13498&quot; RTINSECONDS=1551 |id=16181|path=../gpm/archive/GPM80100010506.xml|source=F:\Box\MassSpec-Shared\active projects\MS5854_Geoge Carman\mgf\ECL04405.mgf|	ECL04405	1	1	HUMAN|	0	579.791	25.85
16186	-5.1	2.85	1094.66	0.5	2	0.667	25.85	enlk	348	KLEEILPPR	356	ivpa		sp|P25491|MAS5_YEAST	Mitochondrial protein import protein MAS5; Yeast dnaJ protein ...	File: &quot;Y:\Maxquant and PD searches\MS5854\ECL04405.raw&quot;; SpectrumID: &quot;22134&quot;; PrecursorID: &quot;0&quot;; scans: &quot;13500&quot; RTINSECONDS=1551 |id=16186|path=../gpm/archive/GPM80100010506.xml|source=F:\Box\MassSpec-Shared\active projects\MS5854_Geoge Carman\mgf\ECL04405.mgf|	ECL04405	1	1	YEAST	0	547.832	25.85
16276	-2.7	2.54	753.487	-1.2	2	1	20.7	iidr	93	SLPPIVK	99	dasi		sp|REF_HEVBR|	Rubber elongation factor protein {ECO:0000303|PubMed:2808390}; ...	File: &quot;Y:\Maxquant and PD searches\MS5854\ECL04405.raw&quot;; SpectrumID: &quot;22178&quot;; PrecursorID: &quot;0&quot;; scans: &quot;13557&quot; RTINSECONDS=1555 |id=16276|path=../gpm/archive/GPM80100010506.xml|source=F:\Box\MassSpec-Shared\active projects\MS5854_Geoge Carman\mgf\ECL04405.mgf|	ECL04405	1	1	HEVBR|	0	377.247	25.9167
16289	-5	2.8	1420.83	0.7	3	0.75	29.09	fhvr	48	FGKFQILKPSQK	59	kvqv		Pah1-BR	no protein information available	File: &quot;Y:\Maxquant and PD searches\MS5854\ECL04405.raw&quot;; SpectrumID: &quot;22183&quot;; PrecursorID: &quot;0&quot;; scans: &quot;13563&quot; RTINSECONDS=1556 |id=16289|path=../gpm/archive/GPM80100010506.xml|source=F:\Box\MassSpec-Shared\active projects\MS5854_Geoge Carman\mgf\ECL04405.mgf|	ECL04405	1	1	Pah1-BR	0	474.282	25.9333
16291	-3.7	2.41	875.499	0.7	2	1	22.11	yfkr	266	GQYIPGLK	273	vngm		sp|P16387|ODPA_YEAST	Pyruvate dehydrogenase E1 component subunit alpha, mitochondrial; ...	File: &quot;Y:\Maxquant and PD searches\MS5854\ECL04405.raw&quot;; SpectrumID: &quot;22184&quot;; PrecursorID: &quot;0&quot;; scans: &quot;13564&quot; RTINSECONDS=1556 |id=16291|path=../gpm/archive/GPM80100010506.xml|source=F:\Box\MassSpec-Shared\active projects\MS5854_Geoge Carman\mgf\ECL04405.mgf|	ECL04405	1	1	YEAST	0	438.253	25.9333
16304	-7.3	3	1822.9	0.8	4	1	27.99	kcln	121	LTYGENDLKFSVDHGK	136	aivt		Pah1-BR	no protein information available	File: &quot;Y:\Maxquant and PD searches\MS5854\ECL04405.raw&quot;; SpectrumID: &quot;22189&quot;; PrecursorID: &quot;0&quot;; scans: &quot;13570&quot; RTINSECONDS=1557 |id=16304|path=../gpm/archive/GPM80100010506.xml|source=F:\Box\MassSpec-Shared\active projects\MS5854_Geoge Carman\mgf\ECL04405.mgf|	ECL04405	1	1	Pah1-BR	0	456.48	25.95
[truncated: 4,696 more rows]
